# Supplementary material for: PSEN1 mutant marmoset fibroblasts mimic multi-omic signatures of Alzheimer’s disease
Source: bioRxiv. 2026 Apr 28:2026.04.24.720222. Preprint. [Version 1] doi: 10.64898/2026.04.24.720222 (PMC13142354; doi:10.64898/2026.04.24.720222)
Supplement: Supplement 1 [file media-1.xlsx]

## Sheet: Table S1 Marmoset DEGs
beta	std_error	t_value	p_value	covariates	gene	padj_value
8.36527	1.00744	8.30348	7.18086e-05	(Intercept)	A2M	0.000227992
-0.759207	1.18133	-0.642671	0.540908	Sex	A2M	0.771376
0.504607	0.87247	0.578365	0.581139	PSEN1_genotype	A2M	0.795466
6.90368	0.282334	24.4521	4.87337e-08	(Intercept)	ABCA2	2.27823e-07
-0.159435	0.331066	-0.481581	0.644794	Sex	ABCA2	0.831428
-0.133163	0.244509	-0.544616	0.602927	PSEN1_genotype	ABCA2	0.808382
7.95414	0.240642	33.0538	6.00611e-09	(Intercept)	ABCA8	3.33252e-08
-0.583069	0.282178	-2.06632	0.0776378	Sex	ABCA8	0.194819
0.457824	0.208402	2.19683	0.0640297	PSEN1_genotype	ABCA8	0.165767
4.71536	0.139017	33.9194	5.01697e-09	(Intercept)	ABLIM2	2.8318e-08
0.322404	0.163011	1.9778	0.0884678	Sex	ABLIM2	0.217876
-0.124633	0.120392	-1.03523	0.334996	PSEN1_genotype	ABLIM2	0.577526
9.2313	0.177707	51.9469	2.56661e-10	(Intercept)	ACAA2	1.9237e-09
-0.160825	0.208379	-0.771789	0.465491	Sex	ACAA2	0.698695
0.281823	0.153898	1.83123	0.109748	PSEN1_genotype	ACAA2	0.261883
9.87347	0.131553	75.0533	1.96113e-11	(Intercept)	ACADSB	2.4557e-10
-0.111661	0.154259	-0.723853	0.492631	Sex	ACADSB	0.727575
0.0388882	0.113928	0.34134	0.742864	PSEN1_genotype	ACADSB	0.887246
3.32762	0.225769	14.739	1.58353e-06	(Intercept)	ACOT7	5.92462e-06
-0.107075	0.264737	-0.404458	0.697949	Sex	ACOT7	0.862293
0.273543	0.195522	1.39904	0.204516	PSEN1_genotype	ACOT7	0.418928
11.1915	0.113024	99.019	2.82345e-12	(Intercept)	ACP1	7.68383e-11
-0.132167	0.132532	-0.997244	0.351862	Sex	ACP1	0.593184
0.31629	0.0978814	3.23137	0.0144244	PSEN1_genotype	ACP1	0.041952
7.21886	0.175891	41.0417	1.32921e-09	(Intercept)	ACP2	8.39382e-09
-0.00458312	0.20625	-0.0222212	0.982892	Sex	ACP2	0.993524
-0.039596	0.152326	-0.259943	0.802388	PSEN1_genotype	ACP2	0.917423
8.54251	0.152509	56.0132	1.51611e-10	(Intercept)	ACSL5	1.22902e-09
-0.0351529	0.178832	-0.196569	0.84975	Sex	ACSL5	0.939342
0.24503	0.132076	1.85522	0.105953	PSEN1_genotype	ACSL5	0.254154
5.49373	0.0936285	58.6759	1.09601e-10	(Intercept)	ACTR3B	9.3488e-10
-0.0589852	0.109789	-0.53726	0.607735	Sex	ACTR3B	0.811971
0.119073	0.0810846	1.46851	0.185415	PSEN1_genotype	ACTR3B	0.389906
9.67159	0.177193	54.5822	1.81654e-10	(Intercept)	ACTR6	1.42701e-09
0.00188472	0.207777	0.00907088	0.993016	Sex	ACTR6	0.995985
0.192618	0.153454	1.25522	0.249678	PSEN1_genotype	ACTR6	0.478829
9.19295	0.18556	49.5416	3.57384e-10	(Intercept)	ACVRL1	2.56106e-09
0.325206	0.217589	1.49459	0.178669	Sex	ACVRL1	0.379589
0.0322634	0.1607	0.200768	0.846589	PSEN1_genotype	ACVRL1	0.939342
6.70892	0.234382	28.6238	1.63374e-08	(Intercept)	ADD2	8.48804e-08
0.141037	0.274837	0.513167	0.623629	Sex	ADD2	0.819324
-0.329414	0.202981	-1.62288	0.148644	PSEN1_genotype	ADD2	0.334449
11.5994	0.266678	43.4961	8.86411e-10	(Intercept)	ADD3	5.72411e-09
-0.0352461	0.312707	-0.112713	0.913422	Sex	ADD3	0.965208
0.239288	0.23095	1.03611	0.334613	PSEN1_genotype	ADD3	0.577526
5.0505	0.370703	13.6241	2.70136e-06	(Intercept)	ADHFE1	9.75563e-06
-0.357526	0.434688	-0.822489	0.437915	Sex	ADHFE1	0.674021
0.139223	0.321038	0.433664	0.677583	PSEN1_genotype	ADHFE1	0.852088
7.85746	0.249855	31.4481	8.49344e-09	(Intercept)	ADIPOR2	4.61187e-08
0.0121584	0.292981	0.0414989	0.968057	Sex	ADIPOR2	0.988378
-0.110214	0.216381	-0.509354	0.626164	PSEN1_genotype	ADIPOR2	0.820286
3.98097	0.309707	12.854	4.00332e-06	(Intercept)	ADORA2A	1.42327e-05
-0.244632	0.363163	-0.673615	0.522169	Sex	ADORA2A	0.75625
-0.4143	0.268214	-1.54466	0.166342	PSEN1_genotype	ADORA2A	0.361805
9.92102	0.192676	51.4907	2.72969e-10	(Intercept)	ADPGK	2.01944e-09
0.00896491	0.225933	0.0396796	0.969457	Sex	ADPGK	0.988539
0.192154	0.166862	1.15157	0.287306	PSEN1_genotype	ADPGK	0.527875
9.17502	0.136661	67.1369	4.27513e-11	(Intercept)	ADPRH	4.54524e-10
-0.121043	0.16025	-0.755342	0.474687	Sex	ADPRH	0.711076
0.181675	0.118352	1.53504	0.168649	PSEN1_genotype	ADPRH	0.363922
9.61119	0.0843081	114.001	1.05364e-12	(Intercept)	AFF1	5.73481e-11
0.0295419	0.09886	0.298826	0.773749	Sex	AFF1	0.900386
0.101229	0.073013	1.38645	0.20816	PSEN1_genotype	AFF1	0.424113
2.20042	0.309623	7.10678	0.000192512	(Intercept)	AGBL4	0.00059794
0.121383	0.363065	0.334329	0.747925	Sex	AGBL4	0.889108
-0.0166644	0.268141	-0.062148	0.952182	PSEN1_genotype	AGBL4	0.983145
9.40524	0.138935	67.6954	4.0346e-11	(Intercept)	AGL	4.37114e-10
-0.192586	0.162915	-1.18212	0.275752	Sex	AGL	0.514167
0.23653	0.120321	1.96582	0.0900436	PSEN1_genotype	AGL	0.220621
14.5743	0.140183	103.966	2.00751e-12	(Intercept)	AHNAK	6.76654e-11
0.146174	0.164379	0.889251	0.403391	Sex	AHNAK	0.647643
-0.042333	0.121402	-0.348702	0.737566	PSEN1_genotype	AHNAK	0.883687
10.8822	0.158101	68.8308	3.59169e-11	(Intercept)	AHSA1	3.98573e-10
-0.0541012	0.18539	-0.291823	0.778881	Sex	AHSA1	0.902961
0.167426	0.13692	1.2228	0.260971	PSEN1_genotype	AHSA1	0.496323
11.6455	0.257871	45.1603	6.82096e-10	(Intercept)	ALCAM	4.59962e-09
0.520636	0.30238	1.72179	0.128781	Sex	ALCAM	0.296766
-0.217902	0.223323	-0.975727	0.361705	PSEN1_genotype	ALCAM	0.602667
10.0717	0.181925	55.3618	1.6452e-10	(Intercept)	ALDH2	1.31963e-09
0.273804	0.213326	1.2835	0.240169	Sex	ALDH2	0.464883
-0.00637304	0.157552	-0.0404505	0.968864	PSEN1_genotype	ALDH2	0.988539
6.95231	0.0887503	78.3356	1.45386e-11	(Intercept)	ALDH6A1	2.01425e-10
0.0321578	0.104069	0.309004	0.766312	Sex	ALDH6A1	0.897609
-0.0496631	0.0768601	-0.646149	0.538781	PSEN1_genotype	ALDH6A1	0.769784
3.24715	0.252059	12.8825	3.94389e-06	(Intercept)	ALDH7A1	1.40432e-05
0.0228766	0.295565	0.0773994	0.940472	Sex	ALDH7A1	0.977373
0.116233	0.218289	0.532473	0.610876	PSEN1_genotype	ALDH7A1	0.813136
8.34551	0.131044	63.6846	6.18309e-11	(Intercept)	ALDH9A1	5.99617e-10
0.0245855	0.153663	0.159996	0.877403	Sex	ALDH9A1	0.950679
-0.0250896	0.113488	-0.221078	0.831342	PSEN1_genotype	ALDH9A1	0.929936
8.41144	0.140727	59.7713	9.63127e-11	(Intercept)	ALG2	8.43567e-10
0.0676047	0.165017	0.409683	0.694285	Sex	ALG2	0.860083
0.249896	0.121873	2.05046	0.0794769	PSEN1_genotype	ALG2	0.198779
2.07797	0.428392	4.85063	0.00185497	(Intercept)	AMER2	0.00559429
1.54501	0.502334	3.07567	0.0179241	Sex	AMER2	0.0517355
-0.345283	0.370998	-0.930688	0.38299	PSEN1_genotype	AMER2	0.624947
3.42154	0.251739	13.5916	2.7454e-06	(Intercept)	AMER3	9.88346e-06
-0.0893023	0.29519	-0.302525	0.771044	Sex	AMER3	0.89883
-0.232706	0.218012	-1.0674	0.321215	PSEN1_genotype	AMER3	0.563244
10.8908	0.183449	59.3669	1.00991e-10	(Intercept)	AMOT	8.71192e-10
0.0662276	0.215112	0.307874	0.767137	Sex	AMOT	0.897609
0.111809	0.158871	0.703773	0.504304	PSEN1_genotype	AMOT	0.739
3.61391	0.334219	10.813	1.27509e-05	(Intercept)	AMPH	4.25527e-05
-0.309022	0.391907	-0.788509	0.456268	Sex	AMPH	0.690747
0.146369	0.289442	0.505694	0.628603	PSEN1_genotype	AMPH	0.821655
3.80524	0.162465	23.4219	6.56579e-08	(Intercept)	ANAPC11	3.01393e-07
-0.281575	0.190507	-1.47803	0.182926	Sex	ANAPC11	0.386479
0.180795	0.140699	1.28497	0.239683	PSEN1_genotype	ANAPC11	0.464674
5.80721	0.316173	18.3672	3.51331e-07	(Intercept)	ANLN	1.42908e-06
0.00637066	0.370745	0.0171834	0.98677	Sex	ANLN	0.994287
0.653077	0.273814	2.38511	0.0485159	PSEN1_genotype	ANLN	0.129414
11.7093	0.188737	62.0403	7.42336e-11	(Intercept)	ANO6	6.8632e-10
-0.0503769	0.221314	-0.227627	0.826442	Sex	ANO6	0.928415
0.0641465	0.163451	0.39245	0.706401	PSEN1_genotype	ANO6	0.86819
11.5837	0.268593	43.1275	9.40632e-10	(Intercept)	ANTXR1	6.05714e-09
0.170479	0.314953	0.541283	0.605103	Sex	ANTXR1	0.809874
-0.0762898	0.232608	-0.327976	0.752522	PSEN1_genotype	ANTXR1	0.89057
2.60857	0.536257	4.86441	0.00182591	(Intercept)	ANXA2	0.00551392
-0.210779	0.628818	-0.335198	0.747297	Sex	ANXA2	0.889108
0.518442	0.464413	1.11634	0.301126	PSEN1_genotype	ANXA2	0.540749
13.3928	0.105708	126.696	5.03315e-13	(Intercept)	ANXA5	5.14989e-11
-0.0818876	0.123954	-0.66063	0.529982	Sex	ANXA5	0.762934
-0.0302661	0.0915459	-0.330611	0.750614	PSEN1_genotype	ANXA5	0.89057
4.71329	0.211053	22.3322	9.12887e-08	(Intercept)	AP3B2	4.03648e-07
-0.150479	0.247482	-0.608039	0.562362	Sex	AP3B2	0.785314
0.0223951	0.182777	0.122527	0.905925	PSEN1_genotype	AP3B2	0.963231
11.436	0.0907924	125.958	5.24321e-13	(Intercept)	APH1A	5.14989e-11
-0.0890337	0.106463	-0.836284	0.430614	Sex	APH1A	0.671018
0.166606	0.0786285	2.11891	0.0718374	PSEN1_genotype	APH1A	0.182467
3.5752	0.262185	13.6362	2.68522e-06	(Intercept)	APOE	9.71268e-06
-0.192861	0.30744	-0.627314	0.550359	Sex	APOE	0.778444
-0.26607	0.227059	-1.17181	0.279609	PSEN1_genotype	APOE	0.519241
14.4413	0.134048	107.733	1.56505e-12	(Intercept)	APP	6.43005e-11
0.25078	0.157185	1.59545	0.154642	Sex	APP	0.344218
-0.119331	0.116089	-1.02793	0.338185	PSEN1_genotype	APP	0.580542
9.02009	0.136646	66.0107	4.81178e-11	(Intercept)	APPL2	4.88877e-10
-0.238429	0.160231	-1.48803	0.180345	Sex	APPL2	0.382439
0.445154	0.118339	3.76169	0.00705926	PSEN1_genotype	APPL2	0.0210397
9.97949	0.196229	50.8564	2.97649e-10	(Intercept)	ARFGAP2	2.18085e-09
0.153524	0.230099	0.667211	0.526013	Sex	ARFGAP2	0.759133
0.264481	0.169939	1.55633	0.163585	PSEN1_genotype	ARFGAP2	0.357509
6.35814	0.167181	38.0315	2.26071e-09	(Intercept)	ARHGAP1	1.34934e-08
-0.0158957	0.196037	-0.0810853	0.937644	Sex	ARHGAP1	0.976072
0.244489	0.144783	1.68866	0.135137	PSEN1_genotype	ARHGAP1	0.308614
3.51586	0.251379	13.9863	2.26117e-06	(Intercept)	ARHGAP31	8.28371e-06
0.230292	0.294768	0.781267	0.460247	Sex	ARHGAP31	0.694472
0.252056	0.217701	1.15781	0.284914	PSEN1_genotype	ARHGAP31	0.525035
6.87793	0.153107	44.9225	7.077e-10	(Intercept)	ARHGAP44	4.7498e-09
-0.162929	0.179533	-0.907515	0.394302	Sex	ARHGAP44	0.639727
0.0803301	0.132594	0.605834	0.563745	PSEN1_genotype	ARHGAP44	0.786764
11.1565	0.133136	83.798	9.07391e-12	(Intercept)	ARHGAP5	1.54163e-10
0.069208	0.156115	0.443314	0.670917	Sex	ARHGAP5	0.84949
0.0819612	0.115299	0.710859	0.500164	PSEN1_genotype	ARHGAP5	0.734818
3.96486	0.242904	16.3228	7.8917e-07	(Intercept)	ARHGDIB	3.07333e-06
0.290367	0.28483	1.01944	0.341928	Sex	ARHGDIB	0.585065
0.0798303	0.210361	0.379492	0.715573	PSEN1_genotype	ARHGDIB	0.872546
6.17443	0.25924	23.8174	5.84711e-08	(Intercept)	ARHGEF26	2.70577e-07
0.616607	0.303986	2.0284	0.0821058	Sex	ARHGEF26	0.20446
-0.102976	0.224509	-0.458674	0.660369	PSEN1_genotype	ARHGEF26	0.842884
9.03124	0.18833	47.9543	4.48615e-10	(Intercept)	ARHGEF6	3.16523e-09
0.119392	0.220837	0.540633	0.605528	Sex	ARHGEF6	0.809969
0.183442	0.163099	1.12473	0.297786	PSEN1_genotype	ARHGEF6	0.537956
8.84187	0.0859513	102.871	2.16192e-12	(Intercept)	ARHGEF9	6.90488e-11
-0.0362625	0.100787	-0.359794	0.729611	Sex	ARHGEF9	0.878839
0.216786	0.074436	2.91239	0.0225836	PSEN1_genotype	ARHGEF9	0.0642117
7.1696	0.0897391	79.8938	1.26678e-11	(Intercept)	ARMCX5	1.8445e-10
0.122361	0.105228	1.16281	0.28301	Sex	ARMCX5	0.523431
0.079885	0.0777163	1.0279	0.338197	PSEN1_genotype	ARMCX5	0.580542
11.8305	0.107753	109.793	1.37082e-12	(Intercept)	ARPC1B	6.43005e-11
-0.20875	0.126352	-1.65213	0.14249	Sex	ARPC1B	0.323467
0.302796	0.0933172	3.2448	0.0141587	PSEN1_genotype	ARPC1B	0.0412841
3.20619	0.354983	9.03195	4.16849e-05	(Intercept)	ATCAY	0.000134025
-0.164446	0.416255	-0.39506	0.70456	Sex	ATCAY	0.867074
0.244859	0.307425	0.796484	0.451913	PSEN1_genotype	ATCAY	0.687341
6.73372	0.106894	62.9943	6.67248e-11	(Intercept)	ATG14	6.35554e-10
0.130327	0.125345	1.03975	0.333032	Sex	ATG14	0.575443
-0.0259494	0.0925731	-0.280313	0.787341	PSEN1_genotype	ATG14	0.909122
8.82262	0.0994787	88.6885	6.1024e-12	(Intercept)	ATG4C	1.20259e-10
0.00869499	0.116649	0.0745397	0.942666	Sex	ATG4C	0.977738
0.182872	0.0861511	2.12269	0.0714376	PSEN1_genotype	ATG4C	0.181856
11.4669	0.134459	85.2817	8.0257e-12	(Intercept)	ATL3	1.46774e-10
-0.072378	0.157667	-0.459055	0.660109	Sex	ATL3	0.842884
0.186865	0.116445	1.60475	0.152584	PSEN1_genotype	ATL3	0.341018
4.68743	0.255418	18.352	3.53336e-07	(Intercept)	ATP1A3	1.43468e-06
0.386148	0.299504	1.28929	0.238261	Sex	ATP1A3	0.463356
-0.251296	0.221198	-1.13607	0.293321	PSEN1_genotype	ATP1A3	0.533549
9.48945	0.247559	38.3321	2.14001e-09	(Intercept)	ATP2B1	1.29078e-08
0.34702	0.290288	1.19543	0.270841	Sex	ATP2B1	0.508327
0.00309129	0.214392	0.0144188	0.988898	PSEN1_genotype	ATP2B1	0.995163
2.91003	0.253653	11.4725	8.59269e-06	(Intercept)	ATP2B2	2.91871e-05
0.026261	0.297435	0.0882916	0.932118	Sex	ATP2B2	0.973867
0.361594	0.21967	1.64607	0.143744	PSEN1_genotype	ATP2B2	0.325023
13.3755	0.149082	89.7194	5.62856e-12	(Intercept)	ATP5F1A	1.13866e-10
-0.201227	0.174814	-1.15109	0.287491	Sex	ATP5F1A	0.527875
0.383286	0.129109	2.9687	0.020846	PSEN1_genotype	ATP5F1A	0.0594932
3.63062	0.220353	16.4764	7.40169e-07	(Intercept)	ATP5MF	2.90228e-06
-0.336247	0.258387	-1.30133	0.234337	Sex	ATP5MF	0.459428
0.245112	0.190831	1.28444	0.239858	PSEN1_genotype	ATP5MF	0.464674
4.39367	0.184717	23.7859	5.90096e-08	(Intercept)	ATP5MPL	2.72517e-07
0.261039	0.2166	1.20516	0.267296	Sex	ATP5MPL	0.505408
-0.248972	0.15997	-1.55637	0.163575	PSEN1_genotype	ATP5MPL	0.357509
11.3808	0.0947881	120.066	7.33128e-13	(Intercept)	ATP5PD	5.40623e-11
-0.109963	0.111149	-0.989333	0.355457	Sex	ATP5PD	0.594857
0.241762	0.0820889	2.94512	0.0215558	PSEN1_genotype	ATP5PD	0.0614405
11.614	0.254626	45.6119	6.36344e-10	(Intercept)	ATP6AP2	4.35533e-09
-0.0940298	0.298576	-0.314927	0.761997	Sex	ATP6AP2	0.897068
0.188725	0.220513	0.855846	0.42041	PSEN1_genotype	ATP6AP2	0.662815
9.08028	0.21982	41.3078	1.27063e-09	(Intercept)	ATP6V0B	8.04614e-09
-0.0193806	0.257762	-0.075188	0.942169	Sex	ATP6V0B	0.977666
0.218261	0.19037	1.14651	0.289258	PSEN1_genotype	ATP6V0B	0.528288
4.08426	0.175472	23.2759	6.85627e-08	(Intercept)	ATP6V1C1	3.13469e-07
0.0137754	0.205759	0.066949	0.948494	Sex	ATP6V1C1	0.980669
-0.0843708	0.151963	-0.555206	0.596042	PSEN1_genotype	ATP6V1C1	0.803866
6.61658	0.123689	53.4937	2.091e-10	(Intercept)	ATP6V1F	1.62035e-09
0.188805	0.145038	1.30176	0.234198	Sex	ATP6V1F	0.459428
0.0545468	0.107118	0.509223	0.626251	PSEN1_genotype	ATP6V1F	0.820286
7.68879	0.353485	21.7514	1.09527e-07	(Intercept)	ATP8A2	4.79534e-07
-0.581699	0.414498	-1.40338	0.203274	Sex	ATP8A2	0.416873
-0.0317663	0.306127	-0.103768	0.920264	PSEN1_genotype	ATP8A2	0.969241
10.0414	0.158068	63.5257	6.29195e-11	(Intercept)	AXL	6.01816e-10
-0.0456215	0.185351	-0.246136	0.812639	Sex	AXL	0.921376
0.166016	0.136891	1.21276	0.264557	PSEN1_genotype	AXL	0.50189
3.36541	0.160687	20.9439	1.42225e-07	(Intercept)	B2M	6.09995e-07
-0.0822111	0.188422	-0.436314	0.67575	Sex	B2M	0.852088
0.024176	0.139159	0.17373	0.866995	PSEN1_genotype	B2M	0.943786
11.7373	0.0991808	118.343	8.11173e-13	(Intercept)	BAG2	5.61235e-11
-0.0384819	0.1163	-0.330886	0.750415	Sex	BAG2	0.89057
-0.00622788	0.0858931	-0.0725074	0.944226	PSEN1_genotype	BAG2	0.978469
9.51342	0.242781	39.1852	1.83557e-09	(Intercept)	BAG3	1.12799e-08
0.228523	0.284686	0.802721	0.448528	Sex	BAG3	0.685764
0.0620916	0.210254	0.295317	0.776319	PSEN1_genotype	BAG3	0.901761
9.84731	0.217909	45.1901	6.78971e-10	(Intercept)	BBX	4.59209e-09
-0.210457	0.255521	-0.823641	0.437302	Sex	BBX	0.674021
0.0203619	0.188715	0.107898	0.917104	PSEN1_genotype	BBX	0.96836
8.22335	0.311288	26.4171	2.8516e-08	(Intercept)	BCAR3	1.39887e-07
0.338671	0.365018	0.927821	0.384377	Sex	BCAR3	0.62629
-0.358099	0.269584	-1.32834	0.225735	PSEN1_genotype	BCAR3	0.449943
6.45555	0.200835	32.1435	7.29462e-09	(Intercept)	BCL2	3.99892e-08
-0.0990096	0.2355	-0.420422	0.686783	Sex	BCL2	0.857915
0.194774	0.173929	1.11985	0.299724	PSEN1_genotype	BCL2	0.539008
5.44915	0.15372	35.4485	3.6905e-09	(Intercept)	BCL2L1	2.13582e-08
-0.0924016	0.180253	-0.512622	0.623991	Sex	BCL2L1	0.819324
0.255331	0.133126	1.91797	0.0966178	PSEN1_genotype	BCL2L1	0.23486
9.37282	0.166609	56.2564	1.47091e-10	(Intercept)	BCL6	1.19662e-09
0.0234123	0.195366	0.119838	0.907979	Sex	BCL6	0.964068
-0.0171445	0.144288	-0.118822	0.908755	PSEN1_genotype	BCL6	0.964444
2.77591	0.500629	5.54486	0.000864584	(Intercept)	BDH1	0.00262475
0.0454446	0.587039	0.0774133	0.940461	Sex	BDH1	0.977373
0.0599307	0.433557	0.13823	0.893951	PSEN1_genotype	BDH1	0.958074
10.5281	0.206936	50.8762	2.9684e-10	(Intercept)	BEX1	2.18085e-09
-0.0302929	0.242654	-0.12484	0.90416	Sex	BEX1	0.963231
0.176184	0.179212	0.983108	0.358306	PSEN1_genotype	BEX1	0.59831
5.48321	0.155509	35.2597	3.83033e-09	(Intercept)	BEX2	2.20004e-08
0.216661	0.182351	1.18815	0.273517	Sex	BEX2	0.511911
0.128687	0.134675	0.955539	0.371132	PSEN1_genotype	BEX2	0.612559
9.00031	0.148039	60.7969	8.55165e-11	(Intercept)	BIN1	7.81963e-10
-0.0327314	0.173591	-0.188555	0.855792	Sex	BIN1	0.939502
0.0689148	0.128206	0.537534	0.607556	PSEN1_genotype	BIN1	0.811971
6.27698	0.156966	39.9895	1.59313e-09	(Intercept)	BMPR1B	9.97781e-09
-0.279974	0.184058	-1.52111	0.172039	Sex	BMPR1B	0.368586
-0.167264	0.135936	-1.23046	0.258266	PSEN1_genotype	BMPR1B	0.492407
3.08304	0.306506	10.0586	2.05849e-05	(Intercept)	BOK	6.79034e-05
-0.0686368	0.35941	-0.19097	0.85397	Sex	BOK	0.939469
-0.173462	0.265442	-0.653481	0.534315	PSEN1_genotype	BOK	0.767492
4.79124	0.211111	22.6954	8.16532e-08	(Intercept)	BOLA3	3.66718e-07
-0.549165	0.24755	-2.21841	0.0620231	Sex	BOLA3	0.161119
0.334559	0.182827	1.82991	0.109959	PSEN1_genotype	BOLA3	0.262113
3.59626	0.1584	22.7037	8.14473e-08	(Intercept)	C19orf70	3.66513e-07
0.0823594	0.18574	0.443411	0.670849	Sex	C19orf70	0.84949
-0.123027	0.137178	-0.896843	0.399594	PSEN1_genotype	C19orf70	0.646478
3.30409	0.312464	10.5743	1.47885e-05	(Intercept)	C1QA	4.90661e-05
-0.2626	0.366397	-0.716709	0.496764	Sex	C1QA	0.730291
-0.0312108	0.270602	-0.115338	0.911416	PSEN1_genotype	C1QA	0.965208
4.0816	0.25904	15.7567	1.0045e-06	(Intercept)	C1QB	3.85929e-06
-0.506533	0.303751	-1.66759	0.139332	Sex	C1QB	0.317244
0.101647	0.224335	0.453105	0.664184	PSEN1_genotype	C1QB	0.845863
3.10935	0.252014	12.338	5.27582e-06	(Intercept)	C1QC	1.83849e-05
0.11309	0.295513	0.38269	0.713305	Sex	C1QC	0.872546
0.329096	0.218251	1.50788	0.175318	PSEN1_genotype	C1QC	0.374558
5.09461	0.182572	27.9047	1.94959e-08	(Intercept)	C1orf115	9.92595e-08
-0.326528	0.214085	-1.52523	0.171031	Sex	C1orf115	0.367805
-0.0889824	0.158112	-0.562781	0.591144	PSEN1_genotype	C1orf115	0.800092
4.37072	0.200988	21.7461	1.0971e-07	(Intercept)	CA10	4.79534e-07
-0.114414	0.23568	-0.485463	0.642173	Sex	CA10	0.829704
0.167402	0.174061	0.961741	0.368216	PSEN1_genotype	CA10	0.6104
6.9113	0.418697	16.5067	7.30926e-07	(Intercept)	CACHD1	2.87096e-06
0.637824	0.490965	1.29912	0.235052	Sex	CACHD1	0.460437
-0.545836	0.362602	-1.50533	0.175957	PSEN1_genotype	CACHD1	0.375222
4.13868	0.164947	25.091	4.07574e-08	(Intercept)	CACNG8	1.94512e-07
0.0651012	0.193417	0.336584	0.746296	Sex	CACNG8	0.888559
0.0186917	0.142848	0.13085	0.899575	PSEN1_genotype	CACNG8	0.961847
2.63605	0.442828	5.95277	0.000568487	(Intercept)	CALD1	0.00173971
0.266717	0.519261	0.513646	0.623311	Sex	CALD1	0.819324
-0.0116121	0.3835	-0.0302794	0.976689	PSEN1_genotype	CALD1	0.990223
14.0471	0.264068	53.1949	2.17445e-10	(Intercept)	CALM2	1.66881e-09
-0.114367	0.309647	-0.369345	0.72279	Sex	CALM2	0.875335
0.323357	0.22869	1.41396	0.200273	PSEN1_genotype	CALM2	0.411712
10.8362	0.122183	88.6886	6.10236e-12	(Intercept)	CALM3	1.20259e-10
-0.355575	0.143272	-2.48182	0.0420979	Sex	CALM3	0.114023
0.369298	0.105813	3.49009	0.0101275	PSEN1_genotype	CALM3	0.0299114
4.20837	0.240801	17.4766	4.94261e-07	(Intercept)	CAMK4	1.97187e-06
0.113946	0.282364	0.403545	0.69859	Sex	CAMK4	0.862293
0.163157	0.208539	0.782381	0.459634	PSEN1_genotype	CAMK4	0.694005
5.172	0.152413	33.9341	5.00187e-09	(Intercept)	CAMTA2	2.83026e-08
0.147063	0.17872	0.822869	0.437713	Sex	CAMTA2	0.674021
0.0231176	0.131994	0.175142	0.865927	PSEN1_genotype	CAMTA2	0.943786
8.85244	0.145924	60.6648	8.6826e-11	(Intercept)	CAPZA2	7.87576e-10
-0.0840703	0.171111	-0.491321	0.638229	Sex	CAPZA2	0.827562
0.140201	0.126374	1.10942	0.303903	PSEN1_genotype	CAPZA2	0.544541
12.3171	0.158039	77.9372	1.50663e-11	(Intercept)	CASC4	2.03796e-10
-0.0427264	0.185317	-0.230558	0.824251	Sex	CASC4	0.927283
-0.00863688	0.136866	-0.0631047	0.951447	PSEN1_genotype	CASC4	0.983145
3.38794	0.175808	19.2707	2.52496e-07	(Intercept)	CBLN1	1.04756e-06
-0.478771	0.206153	-2.32241	0.0532053	Sex	CBLN1	0.140447
0.373422	0.152254	2.45263	0.0439377	PSEN1_genotype	CBLN1	0.118445
8.32319	0.0989709	84.0973	8.8504e-12	(Intercept)	CCDC115	1.54163e-10
-0.0301752	0.116054	-0.26001	0.802338	Sex	CCDC115	0.917423
0.272608	0.0857113	3.18054	0.015479	PSEN1_genotype	CCDC115	0.044848
3.05513	0.321405	9.50556	2.98562e-05	(Intercept)	CCDC117	9.72242e-05
0.432189	0.37688	1.14675	0.289165	Sex	CCDC117	0.528288
-0.291223	0.278345	-1.04627	0.330215	PSEN1_genotype	CCDC117	0.572739
11.3088	0.0970525	116.522	9.04109e-13	(Intercept)	CCT3	5.63186e-11
-0.144263	0.113804	-1.26764	0.245464	Sex	CCT3	0.473527
0.372204	0.0840499	4.42837	0.00305025	PSEN1_genotype	CCT3	0.00916276
4.30717	0.172222	25.0094	4.16883e-08	(Intercept)	CD2AP	1.98128e-07
-0.267977	0.201948	-1.32696	0.226169	Sex	CD2AP	0.450368
0.317687	0.149149	2.13	0.0706701	PSEN1_genotype	CD2AP	0.180102
11.4937	0.0750748	153.096	1.33852e-13	(Intercept)	CD47	4.73212e-11
-0.0122829	0.088033	-0.139526	0.892964	Sex	CD47	0.957915
0.0326563	0.0650167	0.502276	0.630885	PSEN1_genotype	CD47	0.822145
14.6043	0.189612	77.0223	1.63632e-11	(Intercept)	CD63	2.1574e-10
-0.0725539	0.22234	-0.32632	0.753722	Sex	CD63	0.89057
0.2552	0.164209	1.55412	0.164104	PSEN1_genotype	CD63	0.358301
3.50246	0.111497	31.413	8.55975e-09	(Intercept)	CD74	4.63687e-08
-0.34377	0.130742	-2.62938	0.0339434	Sex	CD74	0.0939401
0.410247	0.0965594	4.24865	0.00379948	PSEN1_genotype	CD74	0.0113984
5.47406	0.163746	33.4301	5.55103e-09	(Intercept)	CD81	3.11021e-08
0.027148	0.19201	0.141389	0.891546	Sex	CD81	0.957202
0.0806249	0.141808	0.568548	0.587431	PSEN1_genotype	CD81	0.798092
9.22998	0.114959	80.2896	1.22376e-11	(Intercept)	CDC42EP1	1.81089e-10
-0.18915	0.134801	-1.40318	0.20333	Sex	CDC42EP1	0.416873
0.0904963	0.0995571	0.908988	0.393576	PSEN1_genotype	CDC42EP1	0.639001
4.57341	0.213754	21.3957	1.2274e-07	(Intercept)	CDC42EP4	5.32415e-07
0.126147	0.250648	0.503282	0.630213	Sex	CDC42EP4	0.822145
-0.114125	0.185116	-0.616505	0.557071	PSEN1_genotype	CDC42EP4	0.781744
4.21537	0.136258	30.9368	9.51927e-09	(Intercept)	CDC42SE1	5.09626e-08
-0.310929	0.159776	-1.94603	0.0927084	Sex	CDC42SE1	0.226163
-0.0627934	0.118002	-0.532136	0.611097	PSEN1_genotype	CDC42SE1	0.813136
4.42859	0.40267	10.9981	1.13895e-05	(Intercept)	CDH20	3.83453e-05
0.985676	0.472172	2.08753	0.0752435	Sex	CDH20	0.190063
0.0558357	0.348722	0.160115	0.877313	PSEN1_genotype	CDH20	0.950679
2.91606	0.359291	8.11615	8.31247e-05	(Intercept)	CDH22	0.00026319
-0.175329	0.421306	-0.416157	0.689758	Sex	CDH22	0.859394
0.537451	0.311155	1.72728	0.127756	PSEN1_genotype	CDH22	0.295
10.3514	0.121361	85.2942	8.0175e-12	(Intercept)	CDK14	1.46774e-10
-0.0926225	0.142308	-0.650858	0.53591	Sex	CDK14	0.767492
0.0597377	0.105102	0.56838	0.587539	PSEN1_genotype	CDK14	0.798092
5.62701	0.514443	10.9381	1.18119e-05	(Intercept)	CDK18	3.9709e-05
1.57556	0.603238	2.61183	0.0348204	Sex	CDK18	0.0960187
-0.0500562	0.445521	-0.112354	0.913697	PSEN1_genotype	CDK18	0.965208
7.40368	0.118602	62.4245	7.10993e-11	(Intercept)	CDKL5	6.66119e-10
0.116	0.139073	0.834095	0.431767	Sex	CDKL5	0.671898
-0.0509422	0.102712	-0.495969	0.635108	PSEN1_genotype	CDKL5	0.825857
10.1312	0.0672361	150.681	1.49607e-13	(Intercept)	CERS2	4.73212e-11
-0.0887409	0.0788413	-1.12556	0.297456	Sex	CERS2	0.537956
0.201625	0.0582282	3.46267	0.0105096	PSEN1_genotype	CERS2	0.0309999
8.83901	0.227398	38.8701	1.94185e-09	(Intercept)	CFLAR	1.18061e-08
0.510533	0.266648	1.91463	0.097094	Sex	CFLAR	0.235623
-0.180557	0.196933	-0.916843	0.389719	PSEN1_genotype	CFLAR	0.63364
10.907	0.0804938	135.501	3.14532e-13	(Intercept)	CGGBP1	5.14989e-11
0.0273472	0.0943873	0.289734	0.780414	Sex	CGGBP1	0.90422
0.0470347	0.0697097	0.674722	0.521506	PSEN1_genotype	CGGBP1	0.756126
3.50989	0.164093	21.3897	1.22979e-07	(Intercept)	CHGB	5.32442e-07
-0.107948	0.192416	-0.561014	0.592285	Sex	CHGB	0.801095
0.265271	0.142109	1.86668	0.104185	PSEN1_genotype	CHGB	0.251496
9.5931	0.322593	29.7374	1.25313e-08	(Intercept)	CHN1	6.58542e-08
0.378274	0.378274	0.999999	0.350617	Sex	CHN1	0.592395
0.123768	0.279374	0.443019	0.67112	PSEN1_genotype	CHN1	0.84949
2.73576	0.315284	8.67713	5.40651e-05	(Intercept)	CHORDC1	0.000173099
0.248178	0.369703	0.671289	0.523563	Sex	CHORDC1	0.75751
-0.29626	0.273044	-1.08503	0.313857	PSEN1_genotype	CHORDC1	0.556342
9.23106	0.13189	69.9904	3.19577e-11	(Intercept)	CHRAC1	3.65277e-10
0.151667	0.154655	0.980682	0.35942	Sex	CHRAC1	0.599734
0.17001	0.11422	1.48844	0.18024	PSEN1_genotype	CHRAC1	0.382439
4.04317	0.247438	16.3401	7.83445e-07	(Intercept)	CHRM1	3.05624e-06
0.307784	0.290147	1.06079	0.324009	Sex	CHRM1	0.566501
-0.201635	0.214288	-0.940953	0.378058	PSEN1_genotype	CHRM1	0.621308
5.41394	0.127602	42.4284	1.05423e-09	(Intercept)	CHRM3	6.75061e-09
-0.012423	0.149626	-0.083027	0.936154	Sex	CHRM3	0.975855
-0.0419008	0.110506	-0.37917	0.715801	PSEN1_genotype	CHRM3	0.872546
2.8004	0.239254	11.7047	7.5142e-06	(Intercept)	CHRNB2	2.5638e-05
0.510978	0.28055	1.82135	0.111349	Sex	CHRNB2	0.264049
0.0735144	0.2072	0.3548	0.733189	PSEN1_genotype	CHRNB2	0.881214
12.553	0.0804446	156.045	1.17122e-13	(Intercept)	CIRBP	4.73212e-11
-0.101322	0.0943297	-1.07412	0.318393	Sex	CIRBP	0.560313
0.195916	0.0696671	2.81217	0.0260645	PSEN1_genotype	CIRBP	0.0733785
3.38275	0.242069	13.9743	2.27436e-06	(Intercept)	CLDN10	8.31868e-06
-0.102103	0.283851	-0.359705	0.729675	Sex	CLDN10	0.878839
0.114929	0.209638	0.548224	0.600576	PSEN1_genotype	CLDN10	0.806176
5.15146	0.199212	25.8592	3.30676e-08	(Intercept)	CLDN11	1.60154e-07
-0.306094	0.233597	-1.31035	0.231433	Sex	CLDN11	0.457265
0.0535719	0.172523	0.310521	0.765206	PSEN1_genotype	CLDN11	0.897576
3.55495	0.321568	11.055	1.10042e-05	(Intercept)	CLDN5	3.71027e-05
-0.359669	0.377072	-0.953848	0.37193	Sex	CLDN5	0.612559
0.0978639	0.278486	0.351414	0.735618	PSEN1_genotype	CLDN5	0.881815
11.2922	0.149922	75.3207	1.91298e-11	(Intercept)	CLIC1	2.41853e-10
-0.28023	0.175799	-1.59403	0.154957	Sex	CLIC1	0.344584
0.43866	0.129836	3.37857	0.0117817	PSEN1_genotype	CLIC1	0.0346182
4.27557	0.218781	19.5427	2.29263e-07	(Intercept)	CLMN	9.59882e-07
0.0384842	0.256543	0.150011	0.884987	Sex	CLMN	0.954734
-0.0669784	0.18947	-0.353505	0.734117	PSEN1_genotype	CLMN	0.881346
3.04711	0.36192	8.41931	6.56864e-05	(Intercept)	CLSTN3	0.000209135
-0.510726	0.424388	-1.20344	0.267921	Sex	CLSTN3	0.50548
0.482642	0.313432	1.53986	0.167489	PSEN1_genotype	CLSTN3	0.362776
4.01798	0.197263	20.3687	1.72356e-07	(Intercept)	CMTM5	7.30993e-07
0.0482938	0.231311	0.208783	0.840563	Sex	CMTM5	0.936426
-0.0710218	0.170834	-0.415735	0.690053	PSEN1_genotype	CMTM5	0.859394
9.01113	0.162128	55.5802	1.60058e-10	(Intercept)	CMTM6	1.28835e-09
0.116013	0.190112	0.610236	0.560986	Sex	CMTM6	0.784351
0.161372	0.140407	1.14931	0.288176	PSEN1_genotype	CMTM6	0.528288
5.35258	0.475509	11.2565	9.75554e-06	(Intercept)	CNKSR2	3.30878e-05
0.684776	0.557584	1.22811	0.259092	Sex	CNKSR2	0.49357
0.226904	0.411803	0.551001	0.59877	PSEN1_genotype	CNKSR2	0.804696
13.5141	0.306015	44.1618	7.97279e-10	(Intercept)	CNN3	5.22835e-09
0.243932	0.358834	0.679792	0.518477	Sex	CNN3	0.75349
-0.0842223	0.265017	-0.3178	0.759907	PSEN1_genotype	CNN3	0.896361
5.7679	0.879463	6.55843	0.000316327	(Intercept)	CNP	0.00097456
-0.803048	1.03126	-0.778704	0.461661	Sex	CNP	0.696
-0.189576	0.761637	-0.248906	0.810579	PSEN1_genotype	CNP	0.920051
4.53958	0.185015	24.5362	4.75885e-08	(Intercept)	CNTN2	2.22925e-07
0.18107	0.21695	0.834618	0.431491	Sex	CNTN2	0.671898
0.00873437	0.160228	0.0545121	0.95805	PSEN1_genotype	CNTN2	0.98493
2.9981	0.199613	15.0196	1.39274e-06	(Intercept)	CNTN4	5.25252e-06
0.404788	0.234067	1.72937	0.127367	Sex	CNTN4	0.294399
-0.0998004	0.17287	-0.577315	0.581811	PSEN1_genotype	CNTN4	0.795466
6.6544	0.441799	15.0621	1.3662e-06	(Intercept)	CNTNAP1	5.1622e-06
-0.933486	0.518056	-1.8019	0.114565	Sex	CNTNAP1	0.270553
0.464609	0.382609	1.21432	0.263999	PSEN1_genotype	CNTNAP1	0.501247
11.2374	0.146414	76.7512	1.67716e-11	(Intercept)	COA3	2.17841e-10
-0.166375	0.171686	-0.969071	0.364793	Sex	COA3	0.606485
0.264399	0.126798	2.0852	0.0755034	PSEN1_genotype	COA3	0.190509
3.08387	0.255885	12.0518	6.17718e-06	(Intercept)	COL9A2	2.12666e-05
0.465716	0.300052	1.55212	0.164575	Sex	COL9A2	0.358987
0.0637039	0.221603	0.287469	0.782077	PSEN1_genotype	COL9A2	0.904772
4.13936	0.175769	23.55	6.32248e-08	(Intercept)	COL9A3	2.90809e-07
-0.0918611	0.206107	-0.445696	0.669276	Sex	COL9A3	0.849037
0.167195	0.15222	1.09837	0.308379	PSEN1_genotype	COL9A3	0.54903
7.68922	0.449117	17.1207	5.69143e-07	(Intercept)	COMMD4	2.25487e-06
0.608703	0.526636	1.15583	0.285672	Sex	COMMD4	0.525802
0.188676	0.388947	0.485094	0.642422	PSEN1_genotype	COMMD4	0.829704
10.8985	0.102463	106.366	1.71131e-12	(Intercept)	COPS3	6.43005e-11
-0.0465201	0.120148	-0.387189	0.710119	Sex	COPS3	0.870548
0.248066	0.0887354	2.79557	0.0266936	PSEN1_genotype	COPS3	0.0750574
9.52363	0.0991126	96.089	3.48365e-12	(Intercept)	COPS4	8.75124e-11
-0.0695457	0.11622	-0.598398	0.568423	Sex	COPS4	0.788373
0.243279	0.085834	2.8343	0.02525	PSEN1_genotype	COPS4	0.0711734
5.9248	0.117669	50.3514	3.19132e-10	(Intercept)	COQ4	2.30866e-09
0.0657529	0.137979	0.476542	0.648204	Sex	COQ4	0.834814
-0.0312548	0.101904	-0.306707	0.767989	PSEN1_genotype	COQ4	0.897609
2.91078	0.551608	5.2769	0.00115194	(Intercept)	CORO2A	0.00348786
0.751376	0.646817	1.16165	0.283451	Sex	CORO2A	0.523823
0.304393	0.477706	0.637197	0.544265	PSEN1_genotype	CORO2A	0.77375
11.8336	0.145796	81.1654	1.13434e-11	(Intercept)	COX6C	1.72873e-10
0.0182596	0.170961	0.106806	0.91794	Sex	COX6C	0.968705
0.0434876	0.126263	0.34442	0.740646	PSEN1_genotype	COX6C	0.885985
12.5832	0.11474	109.667	1.38182e-12	(Intercept)	COX7A2L	6.43005e-11
-0.0465406	0.134544	-0.345913	0.739572	Sex	COX7A2L	0.885163
0.107554	0.0993676	1.08239	0.314951	PSEN1_genotype	COX7A2L	0.556709
4.19003	0.119322	35.1154	3.94132e-09	(Intercept)	CPLX1	2.25811e-08
0.57693	0.139917	4.12337	0.00444075	Sex	CPLX1	0.0133048
-0.0533494	0.103336	-0.516272	0.621568	PSEN1_genotype	CPLX1	0.819324
5.70694	0.227887	25.0428	4.13043e-08	(Intercept)	CPNE2	1.96712e-07
0.382805	0.267222	1.43254	0.195096	Sex	CPNE2	0.403976
-0.139474	0.197356	-0.706711	0.502585	PSEN1_genotype	CPNE2	0.737426
9.09747	0.134889	67.4442	4.14081e-11	(Intercept)	CPT1A	4.44408e-10
-0.28875	0.158171	-1.82555	0.110664	Sex	CPT1A	0.26352
0.285626	0.116817	2.44507	0.0444273	PSEN1_genotype	CPT1A	0.119624
4.49361	0.48566	9.25257	3.56172e-05	(Intercept)	CSF1	0.000115327
-0.125788	0.569487	-0.220879	0.831491	Sex	CSF1	0.929936
1.20411	0.420594	2.86287	0.0242379	PSEN1_genotype	CSF1	0.068574
5.65561	0.289638	19.5265	2.30578e-07	(Intercept)	CSRNP3	9.63621e-07
0.514732	0.33963	1.51557	0.173407	Sex	CSRNP3	0.370822
-0.0911196	0.250834	-0.363267	0.727128	PSEN1_genotype	CSRNP3	0.878084
13.8038	0.136903	100.829	2.48734e-12	(Intercept)	CTNNA1	7.3845e-11
-0.120212	0.160533	-0.748829	0.478362	Sex	CTNNA1	0.713796
0.117335	0.118561	0.989652	0.355311	PSEN1_genotype	CTNNA1	0.594857
3.58929	0.245314	14.6314	1.66451e-06	(Intercept)	CTNND2	6.21744e-06
-0.383726	0.287657	-1.33397	0.223977	Sex	CTNND2	0.447562
0.0775998	0.212448	0.365264	0.725701	PSEN1_genotype	CTNND2	0.877289
8.65791	0.175517	49.3281	3.68327e-10	(Intercept)	CTSS	2.63124e-09
0.557579	0.205812	2.70917	0.0302352	Sex	CTSS	0.0842518
0.0823169	0.152002	0.541551	0.604928	PSEN1_genotype	CTSS	0.809874
10.2472	0.0993276	103.165	2.11908e-12	(Intercept)	CUEDC1	6.90488e-11
-0.0264436	0.116472	-0.227039	0.826882	Sex	CUEDC1	0.928415
0.0346674	0.0860202	0.403014	0.698963	PSEN1_genotype	CUEDC1	0.862293
11.3092	0.155896	72.5432	2.48773e-11	(Intercept)	CYBA	2.96195e-10
-0.00761273	0.182805	-0.0416441	0.967945	Sex	CYBA	0.988378
0.217019	0.13501	1.60743	0.151995	PSEN1_genotype	CYBA	0.340315
11.4335	0.343317	33.3032	5.7e-09	(Intercept)	CYFIP2	3.18587e-08
-0.471812	0.402575	-1.17199	0.279542	Sex	CYFIP2	0.519241
0.587874	0.297321	1.97723	0.088542	PSEN1_genotype	CYFIP2	0.217876
2.9862	0.387753	7.70131	0.000116122	(Intercept)	CYP27A1	0.000366146
0.0460669	0.45468	0.101317	0.92214	Sex	CYP27A1	0.969703
0.0290791	0.335804	0.0865956	0.933418	PSEN1_genotype	CYP27A1	0.974335
3.39247	0.48892	6.93869	0.000223441	(Intercept)	DAAM2	0.000690251
0.0119744	0.57331	0.0208864	0.983919	Sex	DAAM2	0.993524
-0.158031	0.423417	-0.373227	0.720025	PSEN1_genotype	DAAM2	0.87509
8.54368	0.14639	58.3624	1.13781e-10	(Intercept)	DAG1	9.66927e-10
-0.0991802	0.171658	-0.577779	0.581514	Sex	DAG1	0.795466
0.040405	0.126778	0.318708	0.759247	PSEN1_genotype	DAG1	0.896045
10.6385	0.102365	103.927	2.01279e-12	(Intercept)	DARS	6.76654e-11
0.00552732	0.120033	0.0460482	0.964558	Sex	DARS	0.987797
0.134904	0.0886505	1.52175	0.171884	PSEN1_genotype	DARS	0.368586
9.17229	0.329833	27.8089	1.99669e-08	(Intercept)	DBNDD2	1.01207e-07
-0.140185	0.386763	-0.362457	0.727707	Sex	DBNDD2	0.87832
0.0875917	0.285643	0.306647	0.768033	PSEN1_genotype	DBNDD2	0.897609
9.96419	0.0866425	115.003	9.91022e-13	(Intercept)	DCAF8	5.63186e-11
0.103418	0.101597	1.01793	0.342598	Sex	DCAF8	0.585502
-0.0119128	0.0750346	-0.158764	0.878338	PSEN1_genotype	DCAF8	0.950701
7.74986	0.0931504	83.1973	9.54213e-12	(Intercept)	DDX41	1.54163e-10
-0.161895	0.109229	-1.48217	0.181854	Sex	DDX41	0.384925
0.20622	0.0806706	2.55633	0.0377534	PSEN1_genotype	DDX41	0.103112
8.56779	0.10239	83.6781	9.16522e-12	(Intercept)	DDX42	1.54163e-10
-0.00400341	0.120063	-0.0333443	0.974331	Sex	DDX42	0.990223
0.0948432	0.0886722	1.06959	0.320292	PSEN1_genotype	DDX42	0.562355
10.3536	0.144823	71.4909	2.7553e-11	(Intercept)	DECR1	3.19727e-10
-0.0827949	0.169821	-0.487543	0.640771	Sex	DECR1	0.828663
0.27759	0.125421	2.21327	0.0624949	PSEN1_genotype	DECR1	0.161977
7.71614	0.0725259	106.391	1.70841e-12	(Intercept)	DHRS11	6.43005e-11
0.123446	0.0850442	1.45155	0.189925	Sex	DHRS11	0.396139
-0.0323196	0.0628093	-0.514567	0.622699	PSEN1_genotype	DHRS11	0.819324
7.00711	0.158696	44.1544	7.98204e-10	(Intercept)	DIDO1	5.22835e-09
0.125523	0.186087	0.674541	0.521614	Sex	DIDO1	0.756126
0.0138386	0.137434	0.100693	0.922618	PSEN1_genotype	DIDO1	0.969703
9.73058	0.139767	69.6202	3.31649e-11	(Intercept)	DIP2B	3.73473e-10
-0.0840181	0.163891	-0.512647	0.623974	Sex	DIP2B	0.819324
0.167946	0.121041	1.38751	0.207852	PSEN1_genotype	DIP2B	0.424113
3.60753	0.491177	7.34466	0.000156646	(Intercept)	DIRAS2	0.000489866
0.0800238	0.575956	0.138941	0.89341	Sex	DIRAS2	0.957943
0.346347	0.425372	0.814223	0.442331	PSEN1_genotype	DIRAS2	0.678182
8.41937	0.116056	72.5459	2.48709e-11	(Intercept)	DLG3	2.96195e-10
-0.0517324	0.136088	-0.380141	0.715112	Sex	DLG3	0.872546
0.0898203	0.100507	0.893669	0.401178	PSEN1_genotype	DLG3	0.646567
3.63666	0.380228	9.56444	2.86721e-05	(Intercept)	DLGAP1	9.35012e-05
-0.246134	0.445856	-0.552048	0.598091	Sex	DLGAP1	0.804696
-0.370612	0.329287	-1.1255	0.297482	PSEN1_genotype	DLGAP1	0.537956
10.6252	0.1324	80.2512	1.22785e-11	(Intercept)	DNAJA2	1.81089e-10
-0.0175097	0.155252	-0.112782	0.913369	Sex	DNAJA2	0.965208
0.231958	0.114661	2.02298	0.0827654	PSEN1_genotype	DNAJA2	0.205878
10.3088	0.281015	36.6841	2.90682e-09	(Intercept)	DNAJB4	1.70823e-08
-0.0649167	0.32952	-0.197004	0.849423	Sex	DNAJB4	0.939342
0.146007	0.243367	0.599946	0.567448	PSEN1_genotype	DNAJB4	0.788373
11.7591	0.17952	65.5029	5.07864e-11	(Intercept)	DNAJB6	5.11443e-10
-0.0449389	0.210506	-0.213481	0.837036	Sex	DNAJB6	0.934309
0.151422	0.155469	0.973974	0.362517	PSEN1_genotype	DNAJB6	0.603139
8.42964	0.146676	57.4712	1.26695e-10	(Intercept)	DNAJC9	1.0648e-09
-0.201931	0.171993	-1.17407	0.278761	Sex	DNAJC9	0.518509
0.348198	0.127025	2.74118	0.028869	PSEN1_genotype	DNAJC9	0.0807765
7.80892	0.557707	14.0018	2.24421e-06	(Intercept)	DNM1	8.23477e-06
-0.241631	0.653969	-0.369485	0.722691	Sex	DNM1	0.875335
0.489098	0.482988	1.01265	0.344943	PSEN1_genotype	DNM1	0.587215
6.73475	0.189276	35.5817	3.59534e-09	(Intercept)	DOCK10	2.09134e-08
-0.45431	0.221945	-2.04694	0.0798901	Sex	DOCK10	0.199594
0.280676	0.163918	1.7123	0.130572	PSEN1_genotype	DOCK10	0.299988
4.75162	0.237047	20.045	1.92482e-07	(Intercept)	DOCK3	8.13334e-07
0.206707	0.277963	0.743649	0.481299	Sex	DOCK3	0.716308
-0.113509	0.205289	-0.552922	0.597523	PSEN1_genotype	DOCK3	0.804696
4.65981	0.188135	24.7685	4.45808e-08	(Intercept)	DOPEY1	2.10127e-07
0.07465	0.220608	0.338384	0.744997	Sex	DOPEY1	0.888085
0.176556	0.162929	1.08364	0.314433	PSEN1_genotype	DOPEY1	0.556342
10.705	0.113538	94.2857	3.97733e-12	(Intercept)	DTD1	9.47504e-11
-0.239	0.133135	-1.79516	0.1157	Sex	DTD1	0.27183
0.364851	0.098327	3.71059	0.00754897	PSEN1_genotype	DTD1	0.02247
9.03728	0.279762	32.3034	7.04697e-09	(Intercept)	DTNA	3.87244e-08
0.213012	0.32805	0.649329	0.536841	Sex	DTNA	0.767492
0.09107	0.242281	0.375886	0.718134	PSEN1_genotype	DTNA	0.873917
8.94623	0.114643	78.0356	1.49339e-11	(Intercept)	DYNC2LI1	2.03208e-10
-0.0684014	0.134431	-0.508823	0.626518	Sex	DYNC2LI1	0.820286
0.165389	0.0992837	1.66582	0.13969	PSEN1_genotype	DYNC2LI1	0.317743
10.9472	0.388757	28.1596	1.83028e-08	(Intercept)	EDIL3	9.40228e-08
0.742208	0.455857	1.62816	0.147516	Sex	EDIL3	0.332237
-0.622324	0.336673	-1.84845	0.10701	PSEN1_genotype	EDIL3	0.25642
3.75722	0.29473	12.748	4.23324e-06	(Intercept)	EFCAB14	1.49802e-05
-0.224594	0.345601	-0.649866	0.536514	Sex	EFCAB14	0.767492
-0.130482	0.255243	-0.511207	0.624931	PSEN1_genotype	EFCAB14	0.819617
12.6472	0.282136	44.8266	7.18328e-10	(Intercept)	EFEMP2	4.80146e-09
0.0193846	0.330834	0.0585932	0.954914	Sex	EFEMP2	0.983633
0.0574559	0.244337	0.23515	0.820823	PSEN1_genotype	EFEMP2	0.925704
8.10734	0.953903	8.49913	6.18109e-05	(Intercept)	EFHD1	0.000197071
-0.0226679	1.11855	-0.0202655	0.984397	Sex	EFHD1	0.993524
0.0272158	0.826104	0.0329448	0.974638	PSEN1_genotype	EFHD1	0.990223
7.05328	0.301717	23.3771	6.6533e-08	(Intercept)	EHD3	3.04798e-07
-0.970929	0.353795	-2.74433	0.028738	Sex	EHD3	0.0805088
0.282492	0.261295	1.08113	0.315474	PSEN1_genotype	EHD3	0.556891
11.0231	0.142522	77.3431	1.58943e-11	(Intercept)	ELOVL1	2.11247e-10
-0.160074	0.167122	-0.957826	0.370054	Sex	ELOVL1	0.612116
0.316152	0.123428	2.56143	0.0374735	PSEN1_genotype	ELOVL1	0.102715
6.76491	0.261692	25.8506	3.31432e-08	(Intercept)	ELOVL7	1.60181e-07
-0.293238	0.306861	-0.955604	0.371101	Sex	ELOVL7	0.612559
-0.0137627	0.226632	-0.0607271	0.953274	PSEN1_genotype	ELOVL7	0.983145
9.60961	0.360907	26.6263	2.69974e-08	(Intercept)	ENDOD1	1.33009e-07
-0.328278	0.4232	-0.775704	0.46332	Sex	ENDOD1	0.696809
0.180633	0.312554	0.577925	0.581421	PSEN1_genotype	ENDOD1	0.795466
4.25127	0.158406	26.8379	2.55546e-08	(Intercept)	ENO2	1.26995e-07
-0.31052	0.185747	-1.67173	0.138498	Sex	ENO2	0.315975
0.0956162	0.137183	0.696996	0.508284	PSEN1_genotype	ENO2	0.742658
3.84441	0.254647	15.097	1.3448e-06	(Intercept)	ENPP2	5.09819e-06
-0.674249	0.2986	-2.25803	0.0585009	Sex	ENPP2	0.152663
0.419769	0.220531	1.90345	0.0987045	PSEN1_genotype	ENPP2	0.238771
3.81143	0.160646	23.7257	6.00543e-08	(Intercept)	ENTPD3	2.76782e-07
-0.246264	0.188374	-1.30732	0.232407	Sex	ENTPD3	0.458025
0.0290585	0.139123	0.208869	0.840499	PSEN1_genotype	ENTPD3	0.936426
10.6038	0.109812	96.5637	3.36561e-12	(Intercept)	EP300	8.61416e-11
0.0420381	0.128766	0.32647	0.753613	Sex	EP300	0.89057
-0.00247853	0.0950996	-0.0260624	0.979935	PSEN1_genotype	EP300	0.991647
13.7768	0.259879	53.0126	2.22721e-10	(Intercept)	EPAS1	1.70281e-09
-0.213044	0.304735	-0.699113	0.507038	Sex	EPAS1	0.742055
0.042524	0.225062	0.188944	0.855498	PSEN1_genotype	EPAS1	0.939502
3.91954	0.311822	12.5698	4.65462e-06	(Intercept)	EPHA4	1.63448e-05
0.473985	0.365644	1.2963	0.235969	Sex	EPHA4	0.461442
-0.312584	0.270046	-1.15752	0.285026	PSEN1_genotype	EPHA4	0.525035
11.892	0.140905	84.3977	8.63243e-12	(Intercept)	EPS8	1.54163e-10
-0.402475	0.165225	-2.43592	0.045028	Sex	EPS8	0.120956
0.100448	0.122027	0.823162	0.437556	PSEN1_genotype	EPS8	0.674021
8.48399	0.162639	52.1647	2.49269e-10	(Intercept)	ERI2	1.88685e-09
-0.285069	0.190711	-1.49477	0.178623	Sex	ERI2	0.379589
0.333538	0.140849	2.36805	0.0497485	PSEN1_genotype	ERI2	0.132393
3.89047	0.260481	14.9357	1.44691e-06	(Intercept)	ERMN	5.43127e-06
0.411826	0.305442	1.3483	0.219558	Sex	ERMN	0.442211
0.134893	0.225584	0.597974	0.568691	PSEN1_genotype	ERMN	0.788373
2.76111	0.148848	18.5499	3.28227e-07	(Intercept)	ESAM	1.33748e-06
0.535349	0.17454	3.06721	0.0181386	Sex	ESAM	0.0522886
0.082064	0.128906	0.636619	0.544621	PSEN1_genotype	ESAM	0.773775
9.73867	0.161231	60.4021	8.94993e-11	(Intercept)	EVC	7.99201e-10
-0.112732	0.18906	-0.596277	0.569762	Sex	EVC	0.788424
0.250863	0.13963	1.79663	0.115453	PSEN1_genotype	EVC	0.271528
6.26373	0.395003	15.8574	9.61687e-07	(Intercept)	EVI2A	3.70728e-06
0.622685	0.463182	1.34436	0.220763	Sex	EVI2A	0.443856
0.291139	0.342082	0.85108	0.42288	PSEN1_genotype	EVI2A	0.664858
10.0578	0.0853371	117.859	8.34733e-13	(Intercept)	EXOC1	5.61235e-11
0.12496	0.100067	1.24877	0.251891	Sex	EXOC1	0.482264
0.10037	0.0739041	1.35811	0.216575	PSEN1_genotype	EXOC1	0.438133
11.8036	0.179028	65.9313	4.85244e-11	(Intercept)	EZR	4.90827e-10
-0.167552	0.209929	-0.798137	0.451014	Sex	EZR	0.687341
0.490861	0.155043	3.16597	0.0157964	PSEN1_genotype	EZR	0.0457094
3.84306	0.406108	9.46315	3.07438e-05	(Intercept)	FA2H	9.99719e-05
-0.535024	0.476204	-1.12352	0.298266	Sex	FA2H	0.538151
-0.281961	0.3517	-0.801708	0.449076	PSEN1_genotype	FA2H	0.685764
3.17029	0.230827	13.7344	2.5577e-06	(Intercept)	FAM107B	9.31034e-06
-0.150935	0.270669	-0.557636	0.594468	Sex	FAM107B	0.802216
0.197959	0.199902	0.990281	0.355025	PSEN1_genotype	FAM107B	0.594857
2.36096	0.367103	6.43132	0.000356518	(Intercept)	FAM124A	0.00109543
0.451028	0.430466	1.04777	0.32957	Sex	FAM124A	0.57249
0.190858	0.31792	0.600334	0.567203	PSEN1_genotype	FAM124A	0.788373
3.32246	0.33445	9.93409	2.23471e-05	(Intercept)	FAM129B	7.33986e-05
-0.269432	0.392178	-0.687016	0.514181	Sex	FAM129B	0.74905
-0.359916	0.289642	-1.24262	0.254016	PSEN1_genotype	FAM129B	0.485519
8.42137	0.146971	57.2996	1.29371e-10	(Intercept)	FAM160A2	1.07935e-09
0.0158817	0.172338	0.0921543	0.929157	Sex	FAM160A2	0.971662
0.110322	0.12728	0.866761	0.414793	PSEN1_genotype	FAM160A2	0.658942
4.52244	0.467368	9.67642	2.65637e-05	(Intercept)	FAM171A1	8.68736e-05
-1.22995	0.548037	-2.24427	0.0597003	Sex	FAM171A1	0.155616
-0.0408481	0.404752	-0.100921	0.922443	PSEN1_genotype	FAM171A1	0.969703
4.06025	0.332363	12.2163	5.63948e-06	(Intercept)	FAM189A2	1.95925e-05
-0.0759122	0.389731	-0.194781	0.851097	Sex	FAM189A2	0.939469
0.101194	0.287835	0.35157	0.735506	PSEN1_genotype	FAM189A2	0.881815
9.55891	0.0643657	148.509	1.65604e-13	(Intercept)	FAM193A	4.73212e-11
-0.0266454	0.0754755	-0.353034	0.734455	Sex	FAM193A	0.881346
0.132133	0.0557423	2.37043	0.0495747	PSEN1_genotype	FAM193A	0.132084
3.82766	0.186818	20.4887	1.65511e-07	(Intercept)	FAM213A	7.03269e-07
-0.0323277	0.219063	-0.147572	0.886841	Sex	FAM213A	0.955832
-0.075509	0.161789	-0.466713	0.654883	PSEN1_genotype	FAM213A	0.839631
7.18023	0.455992	15.7464	1.00898e-06	(Intercept)	FAM49A	3.87001e-06
-0.302067	0.534698	-0.564929	0.58976	Sex	FAM49A	0.799348
0.694074	0.394901	1.75759	0.122231	PSEN1_genotype	FAM49A	0.283965
3.34899	0.26982	12.4119	5.06796e-06	(Intercept)	FARSB	1.76876e-05
0.184066	0.316392	0.581766	0.57897	Sex	FARSB	0.794432
0.536167	0.233671	2.29454	0.0554356	PSEN1_genotype	FARSB	0.145998
12.3325	0.264232	46.673	5.41973e-10	(Intercept)	FAT1	3.76581e-09
0.0704837	0.30984	0.227484	0.826548	Sex	FAT1	0.928415
-0.0924561	0.228832	-0.404035	0.698246	PSEN1_genotype	FAT1	0.862293
2.37956	0.282958	8.40957	6.61774e-05	(Intercept)	FAXC	0.000210406
0.42899	0.331798	1.29292	0.237071	Sex	FAXC	0.462016
-0.0362845	0.245049	-0.14807	0.886462	PSEN1_genotype	FAXC	0.955832
5.2083	0.250338	20.8051	1.48905e-07	(Intercept)	FBXO2	6.35069e-07
0.058949	0.293547	0.200816	0.846553	Sex	FBXO2	0.939342
-0.0474267	0.216799	-0.218759	0.833079	PSEN1_genotype	FBXO2	0.931256
4.8228	0.229497	21.0146	1.38953e-07	(Intercept)	FCER1G	5.97081e-07
0.115087	0.269109	0.427661	0.681747	Sex	FCER1G	0.854592
-0.0513043	0.19875	-0.258134	0.803728	PSEN1_genotype	FCER1G	0.917423
11.7078	0.188794	62.0138	7.44564e-11	(Intercept)	FERMT2	6.8632e-10
0.00875742	0.221381	0.0395582	0.96955	Sex	FERMT2	0.988539
0.136057	0.1635	0.832152	0.432791	PSEN1_genotype	FERMT2	0.673035
9.85503	0.0841292	117.142	8.71178e-13	(Intercept)	FIBP	5.63186e-11
-0.0976572	0.0986502	-0.989934	0.355183	Sex	FIBP	0.594857
0.151064	0.072858	2.0734	0.0768304	PSEN1_genotype	FIBP	0.193217
6.90211	0.212602	32.465	6.80654e-09	(Intercept)	FKBP4	3.74934e-08
0.181399	0.249298	0.727641	0.490449	Sex	FKBP4	0.725674
-0.0665167	0.184118	-0.361271	0.728554	PSEN1_genotype	FKBP4	0.878839
8.02712	0.739501	10.8548	1.24281e-05	(Intercept)	FLT1	4.15361e-05
0.44806	0.867142	0.516709	0.621278	Sex	FLT1	0.819324
-0.202655	0.640427	-0.316437	0.760898	PSEN1_genotype	FLT1	0.896605
6.0754	0.182848	33.2265	5.79219e-09	(Intercept)	FMNL2	3.2295e-08
-0.0265212	0.214408	-0.123695	0.905034	Sex	FMNL2	0.963231
-0.0689231	0.158351	-0.435256	0.676482	PSEN1_genotype	FMNL2	0.852088
16.1248	0.222535	72.4596	2.50786e-11	(Intercept)	FN1	2.97045e-10
0.0402018	0.260945	0.154062	0.881908	Sex	FN1	0.951861
-0.037936	0.192721	-0.196844	0.849543	PSEN1_genotype	FN1	0.939342
9.38383	0.0747439	125.547	5.36466e-13	(Intercept)	FOXN2	5.14989e-11
0.196329	0.0876449	2.24005	0.0600734	Sex	FOXN2	0.15641
0.0280654	0.0647301	0.433576	0.677645	PSEN1_genotype	FOXN2	0.852088
10.4768	0.0991652	105.65	1.79405e-12	(Intercept)	FOXN3	6.43005e-11
0.130397	0.116281	1.12139	0.299111	Sex	FOXN3	0.538823
-0.0340031	0.0858795	-0.395939	0.703941	PSEN1_genotype	FOXN3	0.867031
8.61513	0.144812	59.4917	9.95196e-11	(Intercept)	FOXO1	8.65026e-10
-0.0827853	0.169807	-0.487525	0.640783	Sex	FOXO1	0.828663
-0.184881	0.125411	-1.4742	0.183923	PSEN1_genotype	FOXO1	0.38751
4.18363	0.7093	5.89826	0.000600536	(Intercept)	FRMD4B	0.00183533
0.0384246	0.831728	0.0461985	0.964442	Sex	FRMD4B	0.987797
-0.00790134	0.614272	-0.0128629	0.990096	PSEN1_genotype	FRMD4B	0.995163
5.27943	0.212904	24.7972	4.42239e-08	(Intercept)	FRMPD4	2.09308e-07
0.119079	0.249652	0.476981	0.647907	Sex	FRMPD4	0.834814
0.0417411	0.18438	0.226386	0.82737	PSEN1_genotype	FRMPD4	0.928506
9.08347	0.136223	66.6811	4.48365e-11	(Intercept)	FRYL	4.65892e-10
0.11568	0.159735	0.7242	0.492431	Sex	FRYL	0.727575
0.065069	0.117972	0.551562	0.598406	PSEN1_genotype	FRYL	0.804696
3.63174	0.334392	10.8607	1.2383e-05	(Intercept)	FSTL1	4.14458e-05
0.234525	0.39211	0.598111	0.568604	Sex	FSTL1	0.788373
-0.36062	0.289592	-1.24527	0.2531	PSEN1_genotype	FSTL1	0.484172
10.3834	0.114653	90.5634	5.27172e-12	(Intercept)	FUBP3	1.076e-10
0.00662744	0.134443	0.0492956	0.962061	Sex	FUBP3	0.987105
0.156279	0.0992925	1.57392	0.159506	PSEN1_genotype	FUBP3	0.350943
2.76514	0.323636	8.54396	5.9748e-05	(Intercept)	FURIN	0.00019076
-0.543907	0.379497	-1.43323	0.194906	Sex	FURIN	0.403948
0.220107	0.280277	0.785317	0.458019	PSEN1_genotype	FURIN	0.692481
3.73054	0.220077	16.951	6.0936e-07	(Intercept)	FXYD5	2.40172e-06
0.309604	0.258064	1.19972	0.269274	Sex	FXYD5	0.50689
-0.487763	0.190593	-2.55919	0.037596	PSEN1_genotype	FXYD5	0.102804
11.9921	0.0838487	143.021	2.15535e-13	(Intercept)	FYN	4.92712e-11
0.201638	0.0983213	2.05081	0.0794353	Sex	FYN	0.198779
-0.0054745	0.0726151	-0.0753906	0.942013	PSEN1_genotype	FYN	0.977666
8.57987	0.200957	42.6951	1.00914e-09	(Intercept)	GAB1	6.48003e-09
0.499656	0.235643	2.1204	0.0716795	Sex	GAB1	0.182268
-0.13368	0.174034	-0.768129	0.467527	PSEN1_genotype	GAB1	0.70129
11.8716	0.225015	52.759	2.30306e-10	(Intercept)	GABARAPL1	1.75493e-09
-0.0126838	0.263854	-0.0480713	0.963002	Sex	GABARAPL1	0.987628
0.129156	0.194869	0.662783	0.528681	PSEN1_genotype	GABARAPL1	0.762021
3.47593	0.230521	15.0786	1.35603e-06	(Intercept)	GABBR2	5.13224e-06
-0.0638459	0.27031	-0.236196	0.820043	Sex	GABBR2	0.925704
0.0821003	0.199637	0.411248	0.693189	PSEN1_genotype	GABBR2	0.860083
4.91929	0.653274	7.53021	0.000133863	(Intercept)	GABRB3	0.000420345
0.432411	0.766032	0.564482	0.590047	Sex	GABRB3	0.799348
0.0181502	0.565752	0.0320816	0.975303	PSEN1_genotype	GABRB3	0.990223
3.7885	0.201071	18.8416	2.94828e-07	(Intercept)	GABRD	1.21219e-06
0.0767924	0.235777	0.325699	0.754172	Sex	GABRD	0.89057
-0.139637	0.174133	-0.8019	0.448972	PSEN1_genotype	GABRD	0.685764
4.01156	0.298381	13.4444	2.95543e-06	(Intercept)	GABRG1	1.06061e-05
0.30428	0.349882	0.869663	0.413309	Sex	GABRG1	0.657955
-0.159167	0.258405	-0.615958	0.557412	PSEN1_genotype	GABRG1	0.781744
3.1048	0.329028	9.43627	3.13216e-05	(Intercept)	GDAP1L1	0.000101562
-0.229632	0.38582	-0.595179	0.570456	Sex	GDAP1L1	0.788906
0.256293	0.284947	0.89944	0.398302	PSEN1_genotype	GDAP1L1	0.645299
4.54646	0.242489	18.7491	3.04974e-07	(Intercept)	GFRA2	1.24941e-06
0.313275	0.284344	1.10175	0.307006	Sex	GFRA2	0.547439
-0.0519029	0.210002	-0.247154	0.811881	PSEN1_genotype	GFRA2	0.921072
13.4718	0.222624	60.5137	8.83523e-11	(Intercept)	GJA1	7.92053e-10
0.593688	0.26105	2.27423	0.05712	Sex	GJA1	0.14923
0.0838941	0.192798	0.43514	0.676562	PSEN1_genotype	GJA1	0.852088
3.35639	0.185598	18.0842	3.90892e-07	(Intercept)	GJB1	1.58156e-06
-0.0312278	0.217633	-0.143489	0.889948	Sex	GJB1	0.956924
0.171537	0.160732	1.06722	0.321291	PSEN1_genotype	GJB1	0.563244
3.48602	0.10902	31.976	7.5647e-09	(Intercept)	GLOD4	4.13706e-08
0.339875	0.127837	2.65866	0.0325305	Sex	GLOD4	0.0902485
-0.542795	0.0944141	-5.74908	0.000699073	PSEN1_genotype	GLOD4	0.00212794
3.07985	0.163704	18.8135	2.97863e-07	(Intercept)	GLT1D1	1.22247e-06
0.155265	0.19196	0.808844	0.445222	Sex	GLT1D1	0.682156
-0.298464	0.141772	-2.10524	0.0733013	PSEN1_genotype	GLT1D1	0.185979
10.8279	0.172489	62.7746	6.83741e-11	(Intercept)	GLTP	6.48561e-10
0.0229952	0.202261	0.113691	0.912675	Sex	GLTP	0.965208
0.229907	0.14938	1.53908	0.167678	PSEN1_genotype	GLTP	0.362776
11.931	0.133621	89.2896	5.82079e-12	(Intercept)	GLUD1/2	1.16722e-10
-0.282805	0.156685	-1.80493	0.114059	Sex	GLUD1/2	0.269916
0.251985	0.11572	2.17755	0.0658784	PSEN1_genotype	GLUD1/2	0.168643
8.00429	0.10796	74.1415	2.13612e-11	(Intercept)	GNA12	2.63956e-10
-0.00122476	0.126594	-0.00967471	0.992551	Sex	GNA12	0.995985
0.0388672	0.0934958	0.415711	0.690069	PSEN1_genotype	GNA12	0.859394
10.8773	0.11639	93.4555	4.23115e-12	(Intercept)	GNA13	9.47504e-11
0.330214	0.136479	2.41952	0.0461245	Sex	GNA13	0.123756
-0.0159221	0.100796	-0.157963	0.878946	PSEN1_genotype	GNA13	0.950909
12.9421	0.136975	94.4856	3.91885e-12	(Intercept)	GNAI2	9.47504e-11
-0.0813967	0.160617	-0.506775	0.627882	Sex	GNAI2	0.821602
0.20468	0.118624	1.72545	0.128096	PSEN1_genotype	GNAI2	0.295486
9.16811	0.125699	72.9372	2.39528e-11	(Intercept)	GNB5	2.89499e-10
-0.129992	0.147395	-0.881929	0.407078	Sex	GNB5	0.652123
0.145768	0.108858	1.33907	0.222397	PSEN1_genotype	GNB5	0.445573
14.1169	0.338931	41.6513	1.19933e-09	(Intercept)	GNG11	7.61572e-09
-0.596128	0.397432	-1.49995	0.177311	Sex	GNG11	0.377405
0.467315	0.293523	1.59209	0.155392	PSEN1_genotype	GNG11	0.345215
12.3478	0.15232	81.0645	1.14425e-11	(Intercept)	GNG12	1.72975e-10
-0.32891	0.178612	-1.84148	0.10811	Sex	GNG12	0.258784
0.300257	0.131913	2.27617	0.056957	PSEN1_genotype	GNG12	0.149145
12.1344	0.117431	103.332	2.09536e-12	(Intercept)	GNS	6.90488e-11
0.255467	0.1377	1.85524	0.10595	Sex	GNS	0.254154
0.0276722	0.101698	0.2721	0.793396	PSEN1_genotype	GNS	0.913386
10.0477	0.377563	26.612	2.70986e-08	(Intercept)	GOLIM4	1.3322e-07
0.381023	0.442732	0.860619	0.417947	Sex	GOLIM4	0.660738
0.210619	0.326979	0.644136	0.540011	PSEN1_genotype	GOLIM4	0.771059
8.33415	0.156682	53.1914	2.17543e-10	(Intercept)	GOT1	1.66881e-09
-0.179454	0.183726	-0.976745	0.361235	Sex	GOT1	0.602322
0.192481	0.135691	1.41852	0.198989	PSEN1_genotype	GOT1	0.409441
3.33831	0.334243	9.98768	2.15688e-05	(Intercept)	GPC1	7.09443e-05
-0.0204621	0.391934	-0.052208	0.959822	Sex	GPC1	0.986136
-0.0034549	0.289463	-0.0119356	0.99081	PSEN1_genotype	GPC1	0.995163
8.19258	0.101861	80.4294	1.20896e-11	(Intercept)	GPHN	1.80633e-10
-0.0345413	0.119442	-0.289188	0.780814	Sex	GPHN	0.904226
0.19369	0.0882138	2.19569	0.0641379	PSEN1_genotype	GPHN	0.165859
10.8258	0.0886837	122.072	6.52867e-13	(Intercept)	GPI	5.19633e-11
-0.2605	0.103991	-2.50503	0.0406916	Sex	GPI	0.110476
0.264829	0.0768023	3.44819	0.0107175	PSEN1_genotype	GPI	0.0315725
3.94899	0.341903	11.55	8.21396e-06	(Intercept)	GPR158	2.79421e-05
-0.021768	0.400917	-0.0542956	0.958217	Sex	GPR158	0.98493
-0.0698717	0.296097	-0.235976	0.820207	PSEN1_genotype	GPR158	0.925704
4.06865	0.633127	6.42627	0.00035823	(Intercept)	GPR37	0.00109921
-0.0871358	0.742407	-0.117369	0.909864	Sex	GPR37	0.965174
0.112618	0.548304	0.205393	0.843111	PSEN1_genotype	GPR37	0.938298
3.20556	0.195504	16.3964	7.65249e-07	(Intercept)	GPR62	2.99548e-06
0.00197369	0.229249	0.00860936	0.993371	Sex	GPR62	0.995985
0.114348	0.169312	0.675369	0.521119	PSEN1_genotype	GPR62	0.756126
6.83285	0.39199	17.4312	5.03156e-07	(Intercept)	GPRC5B	2.00386e-06
-0.512851	0.459648	-1.11575	0.301363	Sex	GPRC5B	0.54075
0.740279	0.339473	2.18067	0.0655757	PSEN1_genotype	GPRC5B	0.168434
7.80031	0.118019	66.0935	4.76978e-11	(Intercept)	GRAMD2B	4.88877e-10
-0.225812	0.13839	-1.63171	0.146761	Sex	GRAMD2B	0.330864
0.145531	0.102208	1.42388	0.197493	PSEN1_genotype	GRAMD2B	0.407104
10.4857	0.75594	13.8711	2.39161e-06	(Intercept)	GRIA3	8.73359e-06
0.756301	0.886418	0.85321	0.421775	Sex	GRIA3	0.664034
-0.0392233	0.654663	-0.0599138	0.953899	PSEN1_genotype	GRIA3	0.983145
2.79872	0.185009	15.1275	1.32645e-06	(Intercept)	GRN	5.03697e-06
0.132887	0.216942	0.612545	0.559542	Sex	GRN	0.783771
-0.104148	0.160223	-0.650023	0.536418	PSEN1_genotype	GRN	0.767492
2.73222	0.472473	5.7828	0.000675312	(Intercept)	GSS	0.00205835
0.563565	0.554024	1.01722	0.34291	Sex	GSS	0.585502
0.418912	0.409174	1.0238	0.340002	PSEN1_genotype	GSS	0.582469
2.50029	0.324545	7.70397	0.000115869	(Intercept)	GSTZ1	0.00036585
-0.196321	0.380563	-0.515869	0.621835	Sex	GSTZ1	0.819324
0.0786009	0.281065	0.279654	0.787826	PSEN1_genotype	GSTZ1	0.909122
6.13967	0.150308	40.8472	1.37397e-09	(Intercept)	GTF2H3	8.65264e-09
0.105227	0.176252	0.597028	0.569288	Sex	GTF2H3	0.788424
0.0248556	0.130171	0.190946	0.853988	PSEN1_genotype	GTF2H3	0.939469
9.84648	0.213151	46.1947	5.82376e-10	(Intercept)	GTPBP4	4.03427e-09
0.159715	0.249942	0.639007	0.543154	Sex	GTPBP4	0.772726
0.472623	0.184595	2.56033	0.0375335	PSEN1_genotype	GTPBP4	0.102756
8.17008	0.298967	27.3277	2.25396e-08	(Intercept)	GUCY1B1	1.13293e-07
-0.817244	0.35057	-2.33119	0.0525218	Sex	GUCY1B1	0.138964
0.592238	0.258913	2.2874	0.0560217	PSEN1_genotype	GUCY1B1	0.147202
10.0447	0.14548	69.0451	3.51449e-11	(Intercept)	H2AFZ	3.9383e-10
-0.126952	0.17059	-0.744191	0.480991	Sex	H2AFZ	0.716308
0.226472	0.125989	1.79755	0.115297	PSEN1_genotype	H2AFZ	0.271528
10.0603	0.20899	48.1377	4.36822e-10	(Intercept)	HADHB	3.09157e-09
-0.0181182	0.245063	-0.073933	0.943132	Sex	HADHB	0.977778
0.107374	0.180991	0.593254	0.571673	PSEN1_genotype	HADHB	0.790112
9.96828	0.223399	44.6209	7.41761e-10	(Intercept)	HECA	4.92926e-09
0.150215	0.261959	0.573429	0.584298	Sex	HECA	0.796623
0.00184912	0.19347	0.00955766	0.992641	PSEN1_genotype	HECA	0.995985
1.79833	0.493296	3.64555	0.00822633	(Intercept)	HECW1	0.0244543
1.46379	0.578441	2.53058	0.0391995	Sex	HECW1	0.106679
-0.256551	0.427207	-0.600532	0.567079	PSEN1_genotype	HECW1	0.788373
11.6455	0.173371	67.1706	4.26016e-11	(Intercept)	HERPUD2	4.54524e-10
0.00854317	0.203296	0.0420233	0.967654	Sex	HERPUD2	0.988378
0.100321	0.150144	0.668164	0.52544	PSEN1_genotype	HERPUD2	0.759133
10.0444	0.120031	83.6814	9.16268e-12	(Intercept)	HGSNAT	1.54163e-10
0.0649161	0.140749	0.46122	0.658629	Sex	HGSNAT	0.842884
0.064688	0.10395	0.622301	0.553466	PSEN1_genotype	HGSNAT	0.779789
10.2181	0.101592	100.58	2.53087e-12	(Intercept)	HINT2	7.41738e-11
-0.129257	0.119128	-1.08503	0.313858	Sex	HINT2	0.556342
0.179494	0.0879815	2.04014	0.0806965	PSEN1_genotype	HINT2	0.201389
6.43426	0.238625	26.9639	2.47374e-08	(Intercept)	HIP1	1.23471e-07
-0.409948	0.279813	-1.46508	0.186319	Sex	HIP1	0.391115
0.45044	0.206656	2.17966	0.0656733	PSEN1_genotype	HIP1	0.168462
9.6348	0.104086	92.5655	4.52405e-12	(Intercept)	HLTF	9.75658e-11
-0.132866	0.122052	-1.0886	0.312383	Sex	HLTF	0.555725
0.199508	0.0901413	2.21328	0.0624935	PSEN1_genotype	HLTF	0.161977
3.09772	0.312697	9.90647	2.27607e-05	(Intercept)	HNRNPF	7.46499e-05
0.491113	0.366669	1.33939	0.222296	Sex	HNRNPF	0.445573
-0.133937	0.270803	-0.494592	0.636031	PSEN1_genotype	HNRNPF	0.826118
10.3501	0.112414	92.0709	4.69681e-12	(Intercept)	HP1BP3	9.8549e-11
-0.0822306	0.131817	-0.623823	0.552522	Sex	HP1BP3	0.779669
0.10232	0.0973534	1.05102	0.328175	PSEN1_genotype	HP1BP3	0.571157
3.23722	0.408445	7.92573	9.67382e-05	(Intercept)	HSBP1	0.000305869
-0.390803	0.478944	-0.815968	0.441396	Sex	HSBP1	0.677657
0.359634	0.353724	1.01671	0.343138	PSEN1_genotype	HSBP1	0.585502
8.21558	0.0938808	87.5108	6.70054e-12	(Intercept)	HSD17B8	1.29809e-10
-0.0183079	0.110085	-0.166307	0.872617	Sex	HSD17B8	0.9481
0.284144	0.0813031	3.49487	0.0100624	PSEN1_genotype	HSD17B8	0.0297577
9.43212	0.138523	68.0908	3.87363e-11	(Intercept)	HSDL2	4.23689e-10
0.104159	0.162432	0.641244	0.541782	Sex	HSDL2	0.772141
0.174195	0.119964	1.45206	0.189786	PSEN1_genotype	HSDL2	0.396139
14.1237	0.23675	59.6568	9.76116e-11	(Intercept)	HSP90AA1	8.5168e-10
-0.103008	0.277614	-0.371048	0.721576	Sex	HSP90AA1	0.875335
0.243537	0.205031	1.1878	0.273646	PSEN1_genotype	HSP90AA1	0.511911
8.70535	0.2377	36.6233	2.94063e-09	(Intercept)	HSPA1A/B	1.72366e-08
0.0400157	0.278728	0.143566	0.889889	Sex	HSPA1A/B	0.956924
0.0320777	0.205854	0.155827	0.880568	PSEN1_genotype	HSPA1A/B	0.951132
11.0316	0.412088	26.7699	2.6008e-08	(Intercept)	HSPA2	1.28968e-07
-0.070407	0.483216	-0.145705	0.888261	Sex	HSPA2	0.95646
0.251459	0.356878	0.704608	0.503816	PSEN1_genotype	HSPA2	0.738757
11.118	0.125676	88.4656	6.21078e-12	(Intercept)	HSPA4	1.21349e-10
-0.0817079	0.147368	-0.554447	0.596534	Sex	HSPA4	0.804055
0.268781	0.108839	2.46953	0.0428624	PSEN1_genotype	HSPA4	0.115957
3.11775	0.257807	12.0934	6.03597e-06	(Intercept)	HSPB8	2.08432e-05
0.234971	0.302306	0.777263	0.462458	Sex	HSPB8	0.696
0.256588	0.223267	1.14924	0.288204	PSEN1_genotype	HSPB8	0.528288
11.3389	0.223357	50.7659	3.01375e-10	(Intercept)	HSPH1	2.2011e-09
-0.0346011	0.261909	-0.132111	0.898614	Sex	HSPH1	0.961582
0.17706	0.193432	0.915356	0.390447	PSEN1_genotype	HSPH1	0.634373
9.82731	0.117827	83.4042	9.37778e-12	(Intercept)	IBTK	1.54163e-10
0.12933	0.138165	0.936054	0.380406	Sex	IBTK	0.622675
0.0191114	0.102042	0.18729	0.856746	PSEN1_genotype	IBTK	0.939502
6.50482	0.290553	22.3877	8.97363e-08	(Intercept)	ICA1	3.97553e-07
0.395481	0.340704	1.16077	0.283785	Sex	ICA1	0.524016
0.403771	0.251627	1.60464	0.152608	PSEN1_genotype	ICA1	0.341018
8.41953	0.123742	68.0412	3.8934e-11	(Intercept)	ICA1L	4.23825e-10
-0.191821	0.1451	-1.32199	0.227732	Sex	ICA1L	0.451514
0.00405236	0.107163	0.0378147	0.970891	PSEN1_genotype	ICA1L	0.988539
10.0294	0.389874	25.7247	3.42852e-08	(Intercept)	IDH2	1.64994e-07
-0.0374101	0.457167	-0.0818301	0.937072	Sex	IDH2	0.976072
-0.0317035	0.33764	-0.0938971	0.927822	PSEN1_genotype	IDH2	0.971154
4.44195	0.163312	27.1992	2.32896e-08	(Intercept)	IDNK	1.16499e-07
-0.152694	0.1915	-0.797358	0.451438	Sex	IDNK	0.687341
0.0770389	0.141432	0.544705	0.602869	PSEN1_genotype	IDNK	0.808382
8.17103	0.137435	59.4539	9.99628e-11	(Intercept)	IFT27	8.65587e-10
-0.0155375	0.161156	-0.0964125	0.925895	Sex	IFT27	0.970239
0.339921	0.119022	2.85595	0.0244789	PSEN1_genotype	IFT27	0.0691704
9.24459	0.236994	39.0077	1.89462e-09	(Intercept)	IGF1R	1.16115e-08
0.191017	0.2779	0.687358	0.513979	Sex	IGF1R	0.74905
-0.0848772	0.205243	-0.413545	0.691583	PSEN1_genotype	IGF1R	0.859683
9.39091	0.526519	17.8358	4.29839e-07	(Intercept)	IGFBP5	1.72995e-06
1.12168	0.617398	1.81678	0.112096	Sex	IGFBP5	0.265546
0.735441	0.455979	1.61288	0.150805	PSEN1_genotype	IGFBP5	0.33798
6.57554	0.235109	27.968	1.91912e-08	(Intercept)	IL17D	9.79266e-08
-0.207021	0.27569	-0.75092	0.47718	Sex	IL17D	0.712963
0.266579	0.203611	1.30926	0.231782	PSEN1_genotype	IL17D	0.457559
9.15232	0.0937276	97.6481	3.11271e-12	(Intercept)	IMP3	8.3611e-11
0.0101863	0.109905	0.0926827	0.928752	Sex	IMP3	0.971662
0.217326	0.0811705	2.6774	0.0316581	PSEN1_genotype	IMP3	0.0879349
9.68329	0.134042	72.2406	2.56149e-11	(Intercept)	IMPACT	3.00286e-10
0.262182	0.157178	1.66805	0.13924	Sex	IMPACT	0.317244
0.0506499	0.116084	0.436322	0.675744	PSEN1_genotype	IMPACT	0.852088
4.58095	0.0786063	58.2772	1.14949e-10	(Intercept)	INHA	9.73232e-10
0.0326406	0.092174	0.354119	0.733677	Sex	INHA	0.881337
-0.0291	0.068075	-0.427469	0.681879	PSEN1_genotype	INHA	0.854592
8.07383	0.100958	79.9722	1.25812e-11	(Intercept)	INPP4A	1.84363e-10
-0.00821152	0.118384	-0.0693637	0.94664	Sex	INPP4A	0.980081
-0.024018	0.0874321	-0.274704	0.791474	PSEN1_genotype	INPP4A	0.912411
10.5326	0.102677	102.579	2.20523e-12	(Intercept)	INPPL1	6.90488e-11
0.0542808	0.1204	0.450838	0.66574	Sex	INPPL1	0.846901
0.0338472	0.088921	0.380643	0.714756	PSEN1_genotype	INPPL1	0.872546
7.67535	0.588649	13.0389	3.63531e-06	(Intercept)	ITGA6	1.29646e-05
-0.349016	0.690252	-0.505636	0.628642	Sex	ITGA6	0.821655
0.613388	0.509785	1.20323	0.267997	PSEN1_genotype	ITGA6	0.50548
13.5866	0.29541	45.9926	6.00479e-10	(Intercept)	ITGB1	4.1222e-09
-0.232324	0.346398	-0.670684	0.523926	Sex	ITGB1	0.757556
0.306831	0.255832	1.19935	0.26941	PSEN1_genotype	ITGB1	0.50689
9.6548	0.154582	62.4577	7.08358e-11	(Intercept)	ITGB5	6.66119e-10
-0.214056	0.181263	-1.18091	0.276202	Sex	ITGB5	0.514167
0.174924	0.133872	1.30666	0.232619	PSEN1_genotype	ITGB5	0.458025
3.21483	0.349587	9.19609	3.70693e-05	(Intercept)	ITGB8	0.000119521
-0.193539	0.409927	-0.472131	0.651197	Sex	ITGB8	0.836783
0.160735	0.302751	0.530914	0.6119	PSEN1_genotype	ITGB8	0.813731
7.60138	0.161436	47.086	5.09652e-10	(Intercept)	ITPKB	3.57381e-09
-0.325773	0.189301	-1.72093	0.128943	Sex	ITPKB	0.296841
0.254652	0.139808	1.82144	0.111333	PSEN1_genotype	ITPKB	0.264049
8.57174	0.132813	64.5398	5.63267e-11	(Intercept)	JMJD6	5.57415e-10
-0.050938	0.155737	-0.327076	0.753173	Sex	JMJD6	0.89057
0.222587	0.11502	1.93521	0.0941973	PSEN1_genotype	JMJD6	0.229324
10.7303	0.407531	26.33	2.91775e-08	(Intercept)	KANK1	1.42826e-07
0.142658	0.477873	0.298526	0.773968	Sex	KANK1	0.900386
-0.262111	0.352933	-0.742666	0.481857	PSEN1_genotype	KANK1	0.716673
2.37814	0.257449	9.23729	3.60037e-05	(Intercept)	KCNIP4	0.000116414
0.817702	0.301886	2.70864	0.0302584	Sex	KCNIP4	0.0842518
-0.0187008	0.222958	-0.0838761	0.935503	PSEN1_genotype	KCNIP4	0.975621
7.47965	0.393229	19.0211	2.76205e-07	(Intercept)	KCNQ5	1.14178e-06
0.466894	0.461102	1.01256	0.344983	Sex	KCNQ5	0.587215
0.000579545	0.340547	0.00170181	0.99869	PSEN1_genotype	KCNQ5	0.999127
8.03195	0.206509	38.8939	1.9336e-09	(Intercept)	KCTD1	1.17872e-08
0.0475955	0.242153	0.196551	0.849764	Sex	KCTD1	0.939342
0.242723	0.178842	1.35719	0.216853	PSEN1_genotype	KCTD1	0.438308
9.71988	0.377954	25.7171	3.43558e-08	(Intercept)	KCTD12	1.64994e-07
-0.334451	0.443191	-0.754643	0.47508	Sex	KCTD12	0.711076
-0.164547	0.327318	-0.502712	0.630594	PSEN1_genotype	KCTD12	0.822145
6.33817	0.179454	35.3192	3.78559e-09	(Intercept)	KIAA0513	2.18532e-08
0.228338	0.210428	1.08511	0.313823	Sex	KIAA0513	0.556342
0.0270058	0.155411	0.17377	0.866965	PSEN1_genotype	KIAA0513	0.943786
6.75803	0.385002	17.5532	4.79639e-07	(Intercept)	KIAA1549L	1.91688e-06
-0.436184	0.451455	-0.966175	0.366142	Sex	KIAA1549L	0.608286
0.563313	0.333421	1.68949	0.134974	PSEN1_genotype	KIAA1549L	0.308551
5.56133	0.247893	22.4344	8.84529e-08	(Intercept)	KIAA1671	3.94158e-07
0.034871	0.290681	0.119963	0.907883	Sex	KIAA1671	0.964068
0.00902306	0.214682	0.0420299	0.967649	PSEN1_genotype	KIAA1671	0.988378
8.0908	0.217375	37.2205	2.62717e-09	(Intercept)	KIF13B	1.55186e-08
-0.15273	0.254895	-0.59919	0.567924	Sex	KIF13B	0.788373
0.0513108	0.188252	0.272565	0.793053	PSEN1_genotype	KIF13B	0.913386
2.52651	0.563907	4.48037	0.00286502	(Intercept)	KIF1C	0.00861768
-0.39557	0.66124	-0.598224	0.568533	Sex	KIF1C	0.788373
0.148299	0.488358	0.303669	0.770207	PSEN1_genotype	KIF1C	0.898589
9.70172	0.146926	66.0313	4.8013e-11	(Intercept)	KIF3A	4.88877e-10
-0.133412	0.172286	-0.774364	0.464063	Sex	KIF3A	0.697467
0.119453	0.127242	0.938788	0.379094	PSEN1_genotype	KIF3A	0.622117
4.85179	0.173143	28.0218	1.89369e-08	(Intercept)	KLC2	9.68452e-08
-0.00351028	0.203029	-0.0172896	0.986688	Sex	KLC2	0.994287
-0.0467014	0.149947	-0.311454	0.764527	PSEN1_genotype	KLC2	0.897576
7.83545	0.1854	42.2623	1.08348e-09	(Intercept)	KLHL21	6.89924e-09
0.0571104	0.217401	0.262696	0.800349	Sex	KLHL21	0.917423
0.0678233	0.160561	0.422413	0.685395	PSEN1_genotype	KLHL21	0.857588
3.12841	0.305127	10.2528	1.81435e-05	(Intercept)	KLK6	5.99364e-05
0.0911404	0.357794	0.254729	0.806254	Sex	KLK6	0.917423
0.0893716	0.264248	0.338211	0.745121	PSEN1_genotype	KLK6	0.888085
12.558	0.167379	75.0276	1.96585e-11	(Intercept)	KTN1	2.4557e-10
0.0088415	0.196269	0.0450478	0.965327	Sex	KTN1	0.987797
0.168849	0.144954	1.16484	0.28224	PSEN1_genotype	KTN1	0.522429
10.3531	0.0977865	105.874	1.76767e-12	(Intercept)	LAMB2	6.43005e-11
0.360326	0.114665	3.14243	0.0163237	Sex	LAMB2	0.0471757
-0.345955	0.0846856	-4.08517	0.00465923	PSEN1_genotype	LAMB2	0.0139411
12.0833	0.148578	81.3265	1.11872e-11	(Intercept)	LAMP2	1.71637e-10
0.0536762	0.174223	0.308088	0.766981	Sex	LAMP2	0.897609
-0.0065131	0.128672	-0.0506177	0.961044	PSEN1_genotype	LAMP2	0.986505
3.08809	0.215558	14.3261	1.92114e-06	(Intercept)	LAPTM5	7.09488e-06
-0.359902	0.252764	-1.42387	0.197497	Sex	LAPTM5	0.407104
0.212745	0.186679	1.13963	0.29193	PSEN1_genotype	LAPTM5	0.531755
11.7739	0.35812	32.877	6.23458e-09	(Intercept)	LATS2	3.45091e-08
0.302032	0.419933	0.71924	0.495297	Sex	LATS2	0.730013
-0.134528	0.310141	-0.433765	0.677514	PSEN1_genotype	LATS2	0.852088
5.36238	0.346311	15.4843	1.13148e-06	(Intercept)	LCP1	4.31092e-06
-0.265325	0.406086	-0.653371	0.534382	Sex	LCP1	0.767492
-0.0806413	0.299914	-0.268881	0.795774	PSEN1_genotype	LCP1	0.91552
4.02154	0.234145	17.1754	5.56846e-07	(Intercept)	LEPROT	2.20998e-06
0.00467396	0.27456	0.0170235	0.986893	Sex	LEPROT	0.994287
0.0529345	0.202776	0.261049	0.801568	PSEN1_genotype	LEPROT	0.917423
8.17807	1.13541	7.20276	0.000177031	(Intercept)	LGR5	0.000552105
-0.478983	1.33138	-0.359763	0.729633	Sex	LGR5	0.878839
0.111242	0.983292	0.113132	0.913102	PSEN1_genotype	LGR5	0.965208
9.37149	0.302112	31.0199	9.3432e-09	(Intercept)	LHFPL2	5.01375e-08
0.176047	0.354258	0.496945	0.634453	Sex	LHFPL2	0.825475
0.000684285	0.261637	0.0026154	0.997986	PSEN1_genotype	LHFPL2	0.99886
7.18309	0.252376	28.4619	1.69942e-08	(Intercept)	LIFR	8.80926e-08
-0.155877	0.295937	-0.526723	0.614659	Sex	LIFR	0.815502
0.0976144	0.218564	0.446618	0.668641	PSEN1_genotype	LIFR	0.848702
8.91149	0.331018	26.9215	2.5009e-08	(Intercept)	LIMK2	1.24555e-07
0.243323	0.388153	0.626874	0.550631	Sex	LIMK2	0.778444
-0.15019	0.28667	-0.523912	0.616513	PSEN1_genotype	LIMK2	0.817488
11.9676	0.216775	55.2076	1.67757e-10	(Intercept)	LIMS1	1.33621e-09
-0.124235	0.254191	-0.488748	0.63996	Sex	LIMS1	0.828663
0.375353	0.187733	1.9994	0.0856945	PSEN1_genotype	LIMS1	0.21247
4.4297	0.299252	14.8025	1.53786e-06	(Intercept)	LMO2	5.7632e-06
0.106998	0.350905	0.30492	0.769294	Sex	LMO2	0.898164
0.398949	0.25916	1.53939	0.167602	PSEN1_genotype	LMO2	0.362776
7.18462	0.274797	26.1452	3.06383e-08	(Intercept)	LNX1	1.49656e-07
0.00594754	0.322228	0.0184576	0.985789	Sex	LNX1	0.994287
0.207092	0.237981	0.870204	0.413033	PSEN1_genotype	LNX1	0.657955
11.5597	0.216697	53.3449	2.13209e-10	(Intercept)	LRP10	1.64661e-09
-0.0152237	0.2541	-0.0599124	0.9539	Sex	LRP10	0.983145
0.099264	0.187665	0.528942	0.613197	PSEN1_genotype	LRP10	0.814982
7.69569	0.635918	12.1017	6.00806e-06	(Intercept)	LRP4	2.07782e-05
0.183222	0.74568	0.245711	0.812955	Sex	LRP4	0.921376
0.509425	0.550721	0.925015	0.385737	PSEN1_genotype	LRP4	0.628059
2.74557	0.209203	13.124	3.47909e-06	(Intercept)	LRRC49	1.24463e-05
0.166443	0.245312	0.678495	0.519251	Sex	LRRC49	0.754135
0.342666	0.181175	1.89136	0.100475	PSEN1_genotype	LRRC49	0.242796
4.67302	0.122322	38.2026	2.1911e-09	(Intercept)	LRTM2	1.31812e-08
0.120565	0.143436	0.840551	0.428373	Sex	LRTM2	0.669149
0.164897	0.105934	1.5566	0.163521	PSEN1_genotype	LRTM2	0.357509
3.29241	0.212295	15.5087	1.11938e-06	(Intercept)	LSM4	4.27197e-06
-0.833661	0.248937	-3.34888	0.0122696	Sex	LSM4	0.0359595
0.324972	0.183853	1.76757	0.120464	PSEN1_genotype	LSM4	0.281287
6.01554	0.158085	38.0524	2.25207e-09	(Intercept)	LYRM9	1.3477e-08
0.226797	0.185372	1.22347	0.260734	Sex	LYRM9	0.496285
-0.241298	0.136906	-1.76251	0.121357	PSEN1_genotype	LYRM9	0.282795
8.28334	0.089785	92.2576	4.63074e-12	(Intercept)	MADD	9.8549e-11
0.0375348	0.105282	0.356516	0.731958	Sex	MADD	0.880557
0.183546	0.0777561	2.36054	0.0503016	PSEN1_genotype	MADD	0.133709
3.57807	0.303956	11.7717	7.23259e-06	(Intercept)	MAG	2.47141e-05
0.139508	0.35642	0.391415	0.707132	Sex	MAG	0.868621
-0.291849	0.263234	-1.10871	0.30419	PSEN1_genotype	MAG	0.544541
3.60526	0.326019	11.0584	1.09816e-05	(Intercept)	MAL2	3.70811e-05
-0.154953	0.382291	-0.405327	0.697339	Sex	MAL2	0.862293
0.0525854	0.28234	0.186248	0.857533	PSEN1_genotype	MAL2	0.939502
11.0288	0.203807	54.114	1.92923e-10	(Intercept)	MAN2A1	1.51035e-09
0.240231	0.238985	1.00521	0.34827	Sex	MAN2A1	0.59105
-0.185228	0.176502	-1.04944	0.328851	PSEN1_genotype	MAN2A1	0.571676
4.92232	0.219272	22.4484	8.8071e-08	(Intercept)	MAP3K9	3.93223e-07
-0.0472152	0.25712	-0.183631	0.859509	Sex	MAP3K9	0.939991
-0.247335	0.189895	-1.30248	0.233965	PSEN1_genotype	MAP3K9	0.459428
11.8547	0.163919	72.3207	2.54174e-11	(Intercept)	MAP4K5	2.99506e-10
0.029892	0.192212	0.155516	0.880804	Sex	MAP4K5	0.951132
0.00860591	0.141958	0.0606229	0.953354	PSEN1_genotype	MAP4K5	0.983145
2.67011	0.371708	7.18334	0.000180046	(Intercept)	MAP7	0.000560744
0.293465	0.435866	0.673293	0.522362	Sex	MAP7	0.75625
-0.249074	0.321908	-0.773742	0.464407	PSEN1_genotype	MAP7	0.697526
10.901	0.116933	93.2245	4.30503e-12	(Intercept)	MAPK6	9.47504e-11
0.113844	0.137116	0.830277	0.433782	Sex	MAPK6	0.673659
0.0598522	0.101267	0.591036	0.573078	PSEN1_genotype	MAPK6	0.790619
10.7934	0.207965	51.8998	2.5829e-10	(Intercept)	MAPK9	1.92958e-09
-0.0346249	0.243861	-0.141986	0.891091	Sex	MAPK9	0.957202
0.110162	0.180103	0.611659	0.560096	PSEN1_genotype	MAPK9	0.784066
10.527	0.0986475	106.714	1.67266e-12	(Intercept)	MAPKAPK2	6.43005e-11
-0.0684667	0.115674	-0.591892	0.572535	Sex	MAPKAPK2	0.790538
0.116044	0.0854312	1.35833	0.21651	PSEN1_genotype	MAPKAPK2	0.438133
4.28005	0.285572	14.9876	1.41308e-06	(Intercept)	MAPT	5.31299e-06
-0.344063	0.334862	-1.02748	0.338386	Sex	MAPT	0.580542
-0.400871	0.247312	-1.62091	0.149068	PSEN1_genotype	MAPT	0.335074
6.38034	0.571758	11.1592	1.03376e-05	(Intercept)	MBOAT2	3.50099e-05
-0.210368	0.670446	-0.313774	0.762837	Sex	MBOAT2	0.897068
0.203393	0.495157	0.410765	0.693528	PSEN1_genotype	MBOAT2	0.860083
8.40619	0.326665	25.7334	3.42051e-08	(Intercept)	MBP	1.64964e-07
-0.785994	0.383049	-2.05194	0.0793027	Sex	MBP	0.198778
0.280197	0.2829	0.990444	0.35495	PSEN1_genotype	MBP	0.594857
8.5815	0.102343	83.85	9.03457e-12	(Intercept)	MCCC2	1.54163e-10
-0.0233611	0.120008	-0.194662	0.851187	Sex	MCCC2	0.939469
0.13697	0.088632	1.54538	0.166172	PSEN1_genotype	MCCC2	0.361779
3.67734	0.268317	13.7052	2.59485e-06	(Intercept)	MCL1	9.41559e-06
-0.0725792	0.314629	-0.230682	0.824159	Sex	MCL1	0.927283
0.136531	0.232369	0.58756	0.575283	PSEN1_genotype	MCL1	0.792227
11.5304	0.147704	78.0639	1.48961e-11	(Intercept)	MEA1	2.03208e-10
-0.0318635	0.173198	-0.183971	0.859252	Sex	MEA1	0.939991
0.181526	0.127915	1.41911	0.198825	PSEN1_genotype	MEA1	0.409441
7.84617	0.15074	52.0509	2.53099e-10	(Intercept)	MECR	1.90952e-09
0.308241	0.176759	1.74385	0.124706	Sex	MECR	0.289127
0.11114	0.130545	0.851355	0.422738	PSEN1_genotype	MECR	0.664858
10.8407	0.136884	79.1964	1.34688e-11	(Intercept)	MED13L	1.9006e-10
0.0727669	0.160511	0.453346	0.664019	Sex	MED13L	0.845863
-0.0120001	0.118545	-0.101228	0.922208	PSEN1_genotype	MED13L	0.969703
9.79339	0.171096	57.2392	1.30327e-10	(Intercept)	MED14	1.08337e-09
-0.110153	0.200627	-0.54904	0.600045	Sex	MED14	0.805936
0.00572335	0.148173	0.0386261	0.970267	PSEN1_genotype	MED14	0.988539
10.711	0.0969897	110.435	1.31602e-12	(Intercept)	MED29	6.43005e-11
-0.0934932	0.11373	-0.822059	0.438143	Sex	MED29	0.674021
0.183029	0.0839955	2.17904	0.0657342	PSEN1_genotype	MED29	0.168462
9.11792	0.200975	45.3685	6.60554e-10	(Intercept)	MEF2C	4.48079e-09
0.362643	0.235664	1.53882	0.16774	Sex	MEF2C	0.362776
-0.313237	0.174049	-1.7997	0.114935	PSEN1_genotype	MEF2C	0.271146
9.41045	0.17205	54.6959	1.79032e-10	(Intercept)	MFN1	1.41615e-09
-0.162037	0.201747	-0.803168	0.448286	Sex	MFN1	0.685764
0.161212	0.149	1.08196	0.315128	PSEN1_genotype	MFN1	0.556709
3.56629	0.194744	18.3127	3.58585e-07	(Intercept)	MFSD8	1.45341e-06
0.338968	0.228358	1.48437	0.181285	Sex	MFSD8	0.384075
0.0897624	0.168653	0.532231	0.611034	PSEN1_genotype	MFSD8	0.813136
12.7452	0.165639	76.9456	1.64775e-11	(Intercept)	MGST3	2.1574e-10
-0.223097	0.194229	-1.14862	0.288442	Sex	MGST3	0.528288
0.368392	0.143448	2.56812	0.0371093	PSEN1_genotype	MGST3	0.101839
11.3954	0.679332	16.7744	6.54681e-07	(Intercept)	MICAL2	2.57591e-06
0.15346	0.796587	0.192647	0.852706	Sex	MICAL2	0.939469
0.151127	0.588319	0.256879	0.804659	PSEN1_genotype	MICAL2	0.917423
4.25817	0.19688	21.6282	1.1391e-07	(Intercept)	MLC1	4.96944e-07
0.449286	0.230863	1.94612	0.0926959	Sex	MLC1	0.226163
-0.259463	0.170503	-1.52175	0.171884	PSEN1_genotype	MLC1	0.368586
12.472	0.11773	105.938	1.76027e-12	(Intercept)	MOB1A	6.43005e-11
-0.0594947	0.13805	-0.430964	0.679454	Sex	MOB1A	0.853424
0.166678	0.101957	1.63479	0.146109	PSEN1_genotype	MOB1A	0.329718
3.53172	0.298294	11.8397	6.95842e-06	(Intercept)	MOBP	2.38128e-05
-0.18735	0.349781	-0.535622	0.608809	Sex	MOBP	0.81293
0.299443	0.25833	1.15915	0.284404	PSEN1_genotype	MOBP	0.524737
3.25765	0.0825563	39.4597	1.74837e-09	(Intercept)	MOG	1.08021e-08
0.115152	0.0968059	1.18952	0.273014	Sex	MOG	0.511565
-0.154734	0.0714959	-2.16423	0.0671869	PSEN1_genotype	MOG	0.171608
9.38672	0.0986403	95.1612	3.72832e-12	(Intercept)	MON2	9.16445e-11
0.0299265	0.115666	0.258732	0.803285	Sex	MON2	0.917423
0.0251052	0.085425	0.293885	0.777368	PSEN1_genotype	MON2	0.902521
8.14013	0.216017	37.6827	2.41064e-09	(Intercept)	MRPS6	1.42765e-08
-0.326344	0.253303	-1.28835	0.23857	Sex	MRPS6	0.463356
0.193074	0.187077	1.03206	0.336379	PSEN1_genotype	MRPS6	0.579475
4.10969	0.13743	29.9039	1.20542e-08	(Intercept)	MRPS7	6.3493e-08
0.127687	0.161151	0.792343	0.454171	Sex	MRPS7	0.688873
0.140872	0.119018	1.18363	0.275193	PSEN1_genotype	MRPS7	0.513964
7.58246	0.119155	63.6355	6.21651e-11	(Intercept)	MSH2	5.99617e-10
-0.0541449	0.139721	-0.387521	0.709884	Sex	MSH2	0.870548
0.403096	0.103191	3.90632	0.00585109	PSEN1_genotype	MSH2	0.0174616
5.70713	0.352529	16.1891	8.34823e-07	(Intercept)	MSI2	3.23459e-06
0.580917	0.413377	1.40529	0.202728	Sex	MSI2	0.416384
0.410173	0.305299	1.34351	0.221026	PSEN1_genotype	MSI2	0.443994
3.14912	0.413343	7.61865	0.000124339	(Intercept)	MSN	0.000391513
-0.158909	0.484688	-0.32786	0.752606	Sex	MSN	0.89057
-0.0631993	0.357966	-0.176551	0.86486	PSEN1_genotype	MSN	0.94362
9.93414	0.0804756	123.443	6.03798e-13	(Intercept)	MTA3	5.19633e-11
0.0249093	0.094366	0.263965	0.799409	Sex	MTA3	0.917423
0.0349379	0.0696939	0.501305	0.631534	PSEN1_genotype	MTA3	0.822145
8.66155	0.310606	27.886	1.95869e-08	(Intercept)	MTF2	9.95014e-08
-0.297707	0.364218	-0.817388	0.440636	Sex	MTF2	0.676945
0.473182	0.268993	1.75909	0.121964	PSEN1_genotype	MTF2	0.283632
9.23264	0.235245	39.2469	1.81556e-09	(Intercept)	MTMR10	1.1187e-08
-0.154426	0.275849	-0.559819	0.593057	Sex	MTMR10	0.801257
0.0156092	0.203728	0.0766176	0.941072	PSEN1_genotype	MTMR10	0.977415
13.6027	0.195308	69.6473	3.30746e-11	(Intercept)	MYH9	3.73473e-10
-0.0392639	0.229019	-0.171444	0.868725	Sex	MYH9	0.94477
0.273808	0.169141	1.61881	0.14952	PSEN1_genotype	MYH9	0.33576
14.4594	0.28512	50.7134	3.03561e-10	(Intercept)	MYL12A	2.21e-09
-0.0559752	0.334333	-0.167424	0.871771	Sex	MYL12A	0.947631
0.324011	0.246921	1.3122	0.230841	PSEN1_genotype	MYL12A	0.45649
10.9867	0.0859999	127.753	4.74901e-13	(Intercept)	MYL6B	5.14989e-11
-0.127265	0.100844	-1.26201	0.247368	Sex	MYL6B	0.475996
0.156386	0.0744781	2.09975	0.073898	PSEN1_genotype	MYL6B	0.187077
11.859	0.29967	39.5734	1.71365e-09	(Intercept)	MYO10	1.06239e-08
-0.423553	0.351394	-1.20535	0.267228	Sex	MYO10	0.505408
0.440931	0.259522	1.69901	0.13312	PSEN1_genotype	MYO10	0.305534
12.3361	0.203462	60.6311	8.71639e-11	(Intercept)	MYO1C	7.87576e-10
-0.213185	0.23858	-0.893555	0.401235	Sex	MYO1C	0.646567
0.346914	0.176203	1.96883	0.0896461	PSEN1_genotype	MYO1C	0.219883
3.57662	0.162872	21.9597	1.02547e-07	(Intercept)	MYO1E	4.50812e-07
0.102122	0.190985	0.534714	0.609404	Sex	MYO1E	0.813016
-0.0483823	0.141052	-0.343011	0.74166	PSEN1_genotype	MYO1E	0.886271
9.01505	0.173428	51.9814	2.55472e-10	(Intercept)	MYO5A	1.92108e-09
-0.201287	0.203363	-0.989792	0.355248	Sex	MYO5A	0.594857
0.171863	0.150193	1.14428	0.290123	PSEN1_genotype	MYO5A	0.529127
4.90289	0.1421	34.5032	4.45494e-09	(Intercept)	MYRF	2.53333e-08
0.0219493	0.166627	0.131727	0.898906	Sex	MYRF	0.961582
0.0327971	0.123062	0.266508	0.797528	PSEN1_genotype	MYRF	0.916616
4.70397	0.161386	29.1474	1.44043e-08	(Intercept)	NAA80	7.51788e-08
0.163677	0.189242	0.864912	0.415741	Sex	NAA80	0.659142
-0.236485	0.139764	-1.69203	0.134478	PSEN1_genotype	NAA80	0.308032
6.92775	0.128598	53.8713	1.99075e-10	(Intercept)	NAGA	1.55319e-09
0.0936941	0.150795	0.621336	0.554065	Sex	NAGA	0.779789
-0.034821	0.111369	-0.312662	0.763646	PSEN1_genotype	NAGA	0.897068
9.0778	0.162323	55.9241	1.53306e-10	(Intercept)	NAPB	1.23837e-09
0.161564	0.190341	0.848811	0.42406	Sex	NAPB	0.665358
0.150791	0.140576	1.07267	0.319002	PSEN1_genotype	NAPB	0.560954
2.53401	0.127836	19.8223	2.07891e-07	(Intercept)	NCALD	8.76825e-07
0.535129	0.149901	3.56988	0.00909843	Sex	NCALD	0.0270117
-0.0739178	0.11071	-0.667674	0.525735	PSEN1_genotype	NCALD	0.759133
8.6138	0.0937619	91.8689	4.76953e-12	(Intercept)	NCOA1	9.8549e-11
-0.00611117	0.109946	-0.0555836	0.957227	Sex	NCOA1	0.984798
0.00660277	0.0812002	0.0813147	0.937468	PSEN1_genotype	NCOA1	0.976072
7.56189	0.112901	66.9779	4.34658e-11	(Intercept)	NDE1	4.57297e-10
0.105922	0.132389	0.800082	0.449958	Sex	NDE1	0.686323
0.101843	0.0977754	1.0416	0.332229	PSEN1_genotype	NDE1	0.574925
3.55837	0.281404	12.645	4.4711e-06	(Intercept)	NDRG1	1.57614e-05
-0.0966878	0.329976	-0.293015	0.778007	Sex	NDRG1	0.902804
0.374521	0.243703	1.53679	0.168227	PSEN1_genotype	NDRG1	0.363485
3.32677	0.369463	9.00434	4.25236e-05	(Intercept)	NDUFA2	0.000136529
-0.320008	0.433234	-0.738649	0.484144	Sex	NDUFA2	0.719138
0.311819	0.319964	0.974544	0.362253	PSEN1_genotype	NDUFA2	0.603139
4.12827	0.253078	16.3123	7.92653e-07	(Intercept)	NDUFA5	3.08164e-06
0.245426	0.29676	0.827018	0.435508	Sex	NDUFA5	0.674021
-0.253065	0.219172	-1.15464	0.286128	PSEN1_genotype	NDUFA5	0.526218
4.80598	0.151824	31.655	8.11472e-09	(Intercept)	NDUFAB1	4.41673e-08
0.513548	0.178029	2.88463	0.0234956	Sex	NDUFAB1	0.0666389
-0.0961794	0.131483	-0.731496	0.488235	PSEN1_genotype	NDUFAB1	0.722866
5.94189	0.313877	18.9306	2.85414e-07	(Intercept)	NECAP1	1.1756e-06
0.274949	0.368053	0.747036	0.479377	Sex	NECAP1	0.714378
0.254222	0.271825	0.935242	0.380796	PSEN1_genotype	NECAP1	0.622675
12.8564	0.20195	63.6613	6.19892e-11	(Intercept)	NEDD8	5.99617e-10
-0.15444	0.236807	-0.652175	0.535109	Sex	NEDD8	0.767492
0.280386	0.174894	1.60318	0.15293	PSEN1_genotype	NEDD8	0.341404
11.5692	0.0729227	158.651	1.04306e-13	(Intercept)	NFE2L2	4.73212e-11
0.149005	0.0855094	1.74255	0.124943	Sex	NFE2L2	0.289381
-0.0967429	0.0631529	-1.53188	0.169412	PSEN1_genotype	NFE2L2	0.36501
8.99879	0.267568	33.6318	5.32335e-09	(Intercept)	NFIA	2.98997e-08
-0.0797507	0.313751	-0.254185	0.806658	Sex	NFIA	0.917423
-0.104519	0.23172	-0.451058	0.665589	PSEN1_genotype	NFIA	0.846901
9.57033	0.388482	24.6352	4.62795e-08	(Intercept)	NFIB	2.17238e-07
-0.83614	0.455536	-1.83551	0.109061	Sex	NFIB	0.260788
0.485674	0.336436	1.44359	0.192075	PSEN1_genotype	NFIB	0.399894
7.5124	0.113699	66.0726	4.78037e-11	(Intercept)	NHSL1	4.88877e-10
0.295929	0.133324	2.21962	0.061912	Sex	NHSL1	0.161014
-0.23778	0.0984664	-2.41484	0.0464429	PSEN1_genotype	NHSL1	0.124465
4.09197	0.211302	19.3655	2.44107e-07	(Intercept)	NKX6-2	1.0146e-06
0.314644	0.247773	1.26989	0.244707	Sex	NKX6-2	0.472466
-0.288172	0.182993	-1.57477	0.159311	PSEN1_genotype	NKX6-2	0.350943
4.72568	0.188246	25.1038	4.06141e-08	(Intercept)	NMNAT2	1.94234e-07
-0.0657771	0.220738	-0.297987	0.774363	Sex	NMNAT2	0.900386
-0.0154884	0.163026	-0.0950059	0.926973	PSEN1_genotype	NMNAT2	0.97071
8.17663	0.14888	54.921	1.7397e-10	(Intercept)	NMRAL1	1.38088e-09
0.219793	0.174577	1.259	0.248387	Sex	NMRAL1	0.477154
0.0242859	0.128934	0.188359	0.855939	PSEN1_genotype	NMRAL1	0.939502
9.9044	0.155857	63.5481	6.27648e-11	(Intercept)	NPC1	6.01816e-10
0.245973	0.182758	1.34589	0.220294	Sex	NPC1	0.443303
0.0344624	0.134976	0.255323	0.805813	PSEN1_genotype	NPC1	0.917423
14.2828	0.171152	83.4509	9.34117e-12	(Intercept)	NPC2	1.54163e-10
-0.114116	0.200694	-0.568608	0.587392	Sex	NPC2	0.798092
0.213763	0.148222	1.44218	0.192458	PSEN1_genotype	NPC2	0.400326
5.74281	1.23218	4.66069	0.00231264	(Intercept)	NPTX2	0.00696535
-0.664237	1.44486	-0.459724	0.659652	Sex	NPTX2	0.842884
0.214587	1.0671	0.201093	0.846344	PSEN1_genotype	NPTX2	0.939342
9.13281	0.1088	83.9411	8.96628e-12	(Intercept)	NRBP2	1.54163e-10
-0.198777	0.12758	-1.55806	0.163178	Sex	NRBP2	0.357509
0.00975049	0.0942238	0.103482	0.920483	PSEN1_genotype	NRBP2	0.969241
5.06751	0.457452	11.0777	1.08551e-05	(Intercept)	NRXN3	3.67082e-05
-0.511719	0.53641	-0.953971	0.371872	Sex	NRXN3	0.612559
0.759669	0.396165	1.91756	0.0966767	PSEN1_genotype	NRXN3	0.23486
4.76281	0.205985	23.1221	7.17798e-08	(Intercept)	NSF	3.27522e-07
0.212453	0.241539	0.879581	0.408265	Sex	NSF	0.653567
0.00363549	0.178388	0.0203796	0.984309	PSEN1_genotype	NSF	0.993524
9.5723	0.393683	24.3147	5.0674e-08	(Intercept)	NTRK2	2.35449e-07
1.18563	0.461635	2.56833	0.0370982	Sex	NTRK2	0.101839
-0.795504	0.34094	-2.33327	0.0523614	PSEN1_genotype	NTRK2	0.1387
8.71788	0.0878297	99.2589	2.77607e-12	(Intercept)	NUCKS1	7.68383e-11
-0.0336077	0.102989	-0.326322	0.75372	Sex	NUCKS1	0.89057
0.210383	0.0760628	2.76591	0.0278577	PSEN1_genotype	NUCKS1	0.0781382
10.8169	0.108684	99.5259	2.72438e-12	(Intercept)	NUDT21	7.68383e-11
-0.0771119	0.127444	-0.605066	0.564227	Sex	NUDT21	0.786957
0.255677	0.0941234	2.7164	0.0299211	PSEN1_genotype	NUDT21	0.0835159
10.2623	0.099878	102.748	2.18003e-12	(Intercept)	NUDT9	6.90488e-11
0.223137	0.117117	1.90524	0.0984438	Sex	NUDT9	0.238645
0.14251	0.0864969	1.64758	0.143432	PSEN1_genotype	NUDT9	0.32496
8.84901	0.138042	64.1037	5.90601e-11	(Intercept)	NUFIP2	5.79448e-10
0.172219	0.161869	1.06394	0.322673	Sex	NUFIP2	0.564802
0.0449942	0.119548	0.37637	0.71779	PSEN1_genotype	NUFIP2	0.873917
8.48174	0.158039	53.6688	2.04382e-10	(Intercept)	OGFOD3	1.58917e-09
0.0485547	0.185317	0.262009	0.800857	Sex	OGFOD3	0.917423
-0.0559581	0.136865	-0.408854	0.694866	PSEN1_genotype	OGFOD3	0.860083
4.56577	0.145775	31.3207	8.73667e-09	(Intercept)	OLFM3	4.72152e-08
0.31775	0.170936	1.85888	0.105385	Sex	OLFM3	0.2538
-0.159623	0.126245	-1.26439	0.246559	PSEN1_genotype	OLFM3	0.474839
4.72197	0.155986	30.2718	1.10718e-08	(Intercept)	OPALIN	5.85885e-08
0.357806	0.182909	1.9562	0.0913302	Sex	OPALIN	0.223295
0.0155848	0.135087	0.115368	0.911393	PSEN1_genotype	OPALIN	0.965208
4.23072	0.235272	17.9823	4.06368e-07	(Intercept)	OPCML	1.64127e-06
-0.23552	0.27588	-0.853704	0.421519	Sex	OPCML	0.664034
-0.12758	0.203751	-0.626156	0.551076	PSEN1_genotype	OPCML	0.778591
7.79414	0.171452	45.4595	6.51378e-10	(Intercept)	ORC3	4.44492e-09
0.201595	0.201046	1.00273	0.349384	Sex	ORC3	0.592034
0.00759818	0.148482	0.0511724	0.960618	PSEN1_genotype	ORC3	0.986505
8.69779	0.103538	84.0059	8.91797e-12	(Intercept)	OTUD4	1.54163e-10
0.0626919	0.121409	0.51637	0.621503	Sex	OTUD4	0.819324
0.125251	0.0896663	1.39686	0.205144	PSEN1_genotype	OTUD4	0.419837
9.15964	0.152986	59.8723	9.51822e-11	(Intercept)	OTUD7B	8.40103e-10
-0.09322	0.179392	-0.519643	0.619335	Sex	OTUD7B	0.819324
0.130318	0.13249	0.983606	0.358077	PSEN1_genotype	OTUD7B	0.59831
3.24092	0.254861	12.7164	4.30463e-06	(Intercept)	PADI2	1.52093e-05
-0.0760376	0.298851	-0.254433	0.806473	Sex	PADI2	0.917423
0.0768197	0.220716	0.348048	0.738036	PSEN1_genotype	PADI2	0.883788
10.8427	0.190113	57.0329	1.33656e-10	(Intercept)	PAK1	1.10303e-09
-0.376649	0.222927	-1.68956	0.134961	Sex	PAK1	0.308551
0.413395	0.164643	2.51086	0.0403462	PSEN1_genotype	PAK1	0.109669
4.7453	0.211723	22.4128	8.90428e-08	(Intercept)	PAK3	3.96015e-07
-0.0502346	0.248267	-0.202341	0.845405	Sex	PAK3	0.939342
-0.0966401	0.183357	-0.52706	0.614437	PSEN1_genotype	PAK3	0.815502
10.0416	0.0782087	128.394	4.5854e-13	(Intercept)	PARD3	5.14989e-11
-0.0857965	0.0917079	-0.935542	0.380652	Sex	PARD3	0.622675
-0.0123502	0.0677308	-0.182342	0.860482	PSEN1_genotype	PARD3	0.940279
11.2374	0.0901321	124.677	5.63199e-13	(Intercept)	PARL	5.14989e-11
-0.0633811	0.105689	-0.599693	0.567607	Sex	PARL	0.788373
0.170904	0.0780567	2.18948	0.0647281	PSEN1_genotype	PARL	0.166819
8.52317	0.403754	21.1098	1.34685e-07	(Intercept)	PARM1	5.79832e-07
-0.300539	0.473443	-0.634793	0.545744	Sex	PARM1	0.774408
0.463317	0.349661	1.32504	0.22677	PSEN1_genotype	PARM1	0.451171
4.37126	0.224242	19.4935	2.33284e-07	(Intercept)	PBXIP1	9.7315e-07
0.283634	0.262948	1.07867	0.316494	Sex	PBXIP1	0.557571
-0.0822327	0.1942	-0.423444	0.684678	PSEN1_genotype	PBXIP1	0.857588
9.41684	0.140755	66.9025	4.38093e-11	(Intercept)	PCBP4	4.57297e-10
-0.291935	0.165049	-1.76877	0.120252	Sex	PCBP4	0.28108
0.167106	0.121897	1.37088	0.212747	PSEN1_genotype	PCBP4	0.432329
7.53253	0.363442	20.7255	1.52894e-07	(Intercept)	PCDH9	6.50865e-07
0.548142	0.426174	1.28619	0.239281	Sex	PCDH9	0.464342
-0.283122	0.31475	-0.899514	0.398265	PSEN1_genotype	PCDH9	0.645299
3.31004	0.318827	10.3819	1.67015e-05	(Intercept)	PCSK2	5.53329e-05
-0.406676	0.373858	-1.08778	0.312721	Sex	PCSK2	0.555895
0.0531339	0.276113	0.192436	0.852865	PSEN1_genotype	PCSK2	0.939469
10.5296	0.385332	27.326	2.25496e-08	(Intercept)	PCSK6	1.13293e-07
-0.391239	0.451842	-0.865875	0.415247	Sex	PCSK6	0.659142
-0.194589	0.333707	-0.583112	0.578112	PSEN1_genotype	PCSK6	0.794006
3.97319	0.202263	19.6437	2.21265e-07	(Intercept)	PCYOX1L	9.29802e-07
-0.10792	0.237174	-0.455027	0.662867	Sex	PCYOX1L	0.845127
-0.0348726	0.175164	-0.199085	0.847855	PSEN1_genotype	PCYOX1L	0.939342
5.12102	0.13277	38.5705	2.0495e-09	(Intercept)	PDCD6	1.24275e-08
0.0893591	0.155687	0.573965	0.583954	Sex	PDCD6	0.796623
-0.330716	0.114983	-2.87622	0.0237795	PSEN1_genotype	PDCD6	0.0673606
8.91103	0.82877	10.7521	1.32386e-05	(Intercept)	PDE1A	4.41157e-05
0.601238	0.971819	0.618673	0.555721	Sex	PDE1A	0.78081
0.209401	0.717736	0.291752	0.778933	PSEN1_genotype	PDE1A	0.902961
7.51564	0.404777	18.5674	3.26105e-07	(Intercept)	PDE1B	1.33121e-06
0.0669002	0.474643	0.140948	0.891881	Sex	PDE1B	0.957202
0.304886	0.350547	0.869745	0.413267	PSEN1_genotype	PDE1B	0.657955
4.8529	0.0878932	55.2136	1.67631e-10	(Intercept)	PDE1C	1.33621e-09
0.151289	0.103064	1.46791	0.185572	Sex	PDE1C	0.389906
-0.121952	0.0761178	-1.60214	0.153158	PSEN1_genotype	PDE1C	0.34158
4.21697	0.48409	8.71114	5.27136e-05	(Intercept)	PDE8A	0.000169009
0.899586	0.567645	1.58477	0.157038	Sex	PDE8A	0.347856
0.567621	0.419234	1.35395	0.217836	PSEN1_genotype	PDE8A	0.439905
12.1789	0.4986	24.4262	4.90931e-08	(Intercept)	PDLIM5	2.29035e-07
0.00346766	0.58466	0.00593107	0.995433	Sex	PDLIM5	0.997178
-0.100824	0.4318	-0.233498	0.822056	PSEN1_genotype	PDLIM5	0.926638
3.52762	0.0801779	43.9974	8.18297e-10	(Intercept)	PECAM1	5.32942e-09
-0.246852	0.0940169	-2.62561	0.0341294	Sex	PECAM1	0.0943409
0.099095	0.0694361	1.42714	0.196587	PSEN1_genotype	PECAM1	0.405961
3.44336	0.183791	18.7352	3.06538e-07	(Intercept)	PER1	1.25357e-06
0.00144527	0.215514	0.00670616	0.994836	Sex	PER1	0.997017
0.313489	0.159168	1.96955	0.0895502	PSEN1_genotype	PER1	0.219883
8.31999	0.0555923	149.661	1.56891e-13	(Intercept)	PEX16	4.73212e-11
0.0417622	0.0651878	0.640645	0.542149	Sex	PEX16	0.772182
0.0505862	0.0481444	1.05072	0.328303	PSEN1_genotype	PEX16	0.571157
9.96838	0.275992	36.1184	3.23924e-09	(Intercept)	PFKFB3	1.88901e-08
-0.321989	0.323629	-0.994932	0.35291	Sex	PFKFB3	0.593348
0.305869	0.239016	1.2797	0.241428	PSEN1_genotype	PFKFB3	0.466925
3.65625	0.23179	15.7739	9.96999e-07	(Intercept)	PGBD5	3.83694e-06
-0.544563	0.271798	-2.00356	0.0851712	Sex	PGBD5	0.211402
0.23799	0.200736	1.18559	0.274467	PSEN1_genotype	PGBD5	0.513026
11.728	0.134766	87.025	6.96655e-12	(Intercept)	PHLDB1	1.33828e-10
-0.0217098	0.158027	-0.13738	0.894599	Sex	PHLDB1	0.958319
0.179922	0.116711	1.54161	0.167072	PSEN1_genotype	PHLDB1	0.362703
8.85526	0.0964354	91.8259	4.78519e-12	(Intercept)	PHLPP1	9.8549e-11
-0.0861259	0.11308	-0.761634	0.471155	Sex	PHLPP1	0.706269
0.0508253	0.0835155	0.608573	0.562027	PSEN1_genotype	PHLPP1	0.785314
3.84681	0.184509	20.849	1.46756e-07	(Intercept)	PHYHIP	6.27073e-07
-0.188922	0.216355	-0.873204	0.411503	Sex	PHYHIP	0.65691
-0.194806	0.159789	-1.21914	0.262273	PSEN1_genotype	PHYHIP	0.498384
10.5769	0.0739142	143.097	2.14733e-13	(Intercept)	PI4KA	4.92712e-11
-0.00318923	0.0866721	-0.0367966	0.971675	Sex	PI4KA	0.988539
0.0762183	0.0640116	1.1907	0.27258	PSEN1_genotype	PI4KA	0.511171
12.4181	0.350097	35.4704	3.67464e-09	(Intercept)	PICALM	2.13204e-08
0.0526951	0.410525	0.12836	0.901474	Sex	PICALM	0.96267
-0.0950886	0.303193	-0.313624	0.762945	PSEN1_genotype	PICALM	0.897068
10.0619	0.178149	56.4802	1.43068e-10	(Intercept)	PIK3R1	1.17223e-09
0.185746	0.208898	0.889172	0.403431	Sex	PIK3R1	0.647643
0.362888	0.154281	2.35211	0.0509288	PSEN1_genotype	PIK3R1	0.135219
3.79958	0.317258	11.9763	6.44322e-06	(Intercept)	PIP4K2A	2.21492e-05
-0.0578488	0.372018	-0.1555	0.880816	Sex	PIP4K2A	0.951132
-0.104081	0.274754	-0.378816	0.716052	PSEN1_genotype	PIP4K2A	0.872546
12.9927	0.257938	50.3715	3.18241e-10	(Intercept)	PLA2G16	2.30866e-09
-0.460694	0.302459	-1.52316	0.171537	Sex	PLA2G16	0.368546
0.215674	0.223381	0.965499	0.366458	PSEN1_genotype	PLA2G16	0.608369
4.91134	0.49131	9.99641	2.14449e-05	(Intercept)	PLEKHA7	7.06384e-05
-0.474839	0.576112	-0.824212	0.436998	Sex	PLEKHA7	0.674021
-0.0868226	0.425487	-0.204055	0.844117	PSEN1_genotype	PLEKHA7	0.938546
7.95623	0.201071	39.5693	1.71489e-09	(Intercept)	PLEKHG3	1.06239e-08
-0.337466	0.235776	-1.4313	0.195437	Sex	PLEKHG3	0.404316
0.183391	0.174132	1.05317	0.327253	PSEN1_genotype	PLEKHG3	0.570198
5.75575	0.128595	44.7588	7.25964e-10	(Intercept)	PLEKHH1	4.83835e-09
-0.0690208	0.150791	-0.457726	0.661018	Sex	PLEKHH1	0.843241
0.0424396	0.111366	0.381081	0.714445	PSEN1_genotype	PLEKHH1	0.872546
5.74117	0.337271	17.0224	5.92059e-07	(Intercept)	PLLP	2.34161e-06
-0.396354	0.395485	-1.0022	0.349626	Sex	PLLP	0.592034
0.184982	0.292085	0.633315	0.546654	PSEN1_genotype	PLLP	0.775218
8.6071	0.12345	69.7214	3.28298e-11	(Intercept)	PLOD3	3.73377e-10
0.0641656	0.144758	0.443262	0.670952	Sex	PLOD3	0.84949
0.128994	0.106911	1.20655	0.266793	PSEN1_genotype	PLOD3	0.505293
6.34454	0.580796	10.9239	1.19145e-05	(Intercept)	PLP1	3.99363e-05
-0.317002	0.681044	-0.465465	0.655733	Sex	PLP1	0.839979
-0.413887	0.502984	-0.822863	0.437716	PSEN1_genotype	PLP1	0.674021
4.83724	0.218109	22.1781	9.57651e-08	(Intercept)	PODXL	4.22624e-07
0.457228	0.255755	1.78776	0.116961	Sex	PODXL	0.274509
0.181896	0.188888	0.962982	0.367635	PSEN1_genotype	PODXL	0.609879
9.6924	0.282643	34.292	4.64949e-09	(Intercept)	POGK	2.6374e-08
0.0641106	0.331428	0.193437	0.85211	Sex	POGK	0.939469
-0.0448516	0.244776	-0.183235	0.859808	PSEN1_genotype	POGK	0.939991
11.0504	0.23529	46.965	5.18891e-10	(Intercept)	PON2	3.62748e-09
-0.0338613	0.275901	-0.12273	0.905771	Sex	PON2	0.963231
0.233096	0.203767	1.14394	0.290256	PSEN1_genotype	PON2	0.529127
4.53345	0.31327	14.4714	1.79376e-06	(Intercept)	POP4	6.63516e-06
-0.352485	0.367341	-0.959558	0.369241	Sex	POP4	0.611587
-0.22311	0.2713	-0.822377	0.437975	PSEN1_genotype	POP4	0.674021
10.8806	0.0894676	121.615	6.70234e-13	(Intercept)	PPID	5.19633e-11
-0.0526468	0.10491	-0.501828	0.631185	Sex	PPID	0.822145
0.253684	0.0774812	3.27413	0.0135966	PSEN1_genotype	PPID	0.0397465
6.47276	0.111205	58.2055	1.15941e-10	(Intercept)	PPOX	9.78014e-10
-0.179625	0.1304	-1.3775	0.210787	Sex	PPOX	0.429082
-0.151371	0.0963065	-1.57176	0.160001	PSEN1_genotype	PPOX	0.351357
10.1682	0.0994305	102.265	2.25316e-12	(Intercept)	PPP1CC	6.90488e-11
0.190802	0.116593	1.63649	0.145751	Sex	PPP1CC	0.329236
0.0987088	0.0861094	1.14632	0.289333	PSEN1_genotype	PPP1CC	0.528288
5.57152	0.0983703	56.6382	1.40302e-10	(Intercept)	PPP1R2	1.1537e-09
0.152645	0.115349	1.32332	0.227311	Sex	PPP1R2	0.451463
-0.0923211	0.0851912	-1.08369	0.31441	PSEN1_genotype	PPP1R2	0.556342
10.2657	0.0962893	106.614	1.68367e-12	(Intercept)	PPP3CB	6.43005e-11
-0.121779	0.112909	-1.07855	0.316544	Sex	PPP3CB	0.557571
0.191132	0.083389	2.29206	0.0556387	PSEN1_genotype	PPP3CB	0.146364
12.3628	0.121375	101.856	2.31723e-12	(Intercept)	PPP3R1	6.96997e-11
-0.0302561	0.142325	-0.212585	0.837709	Sex	PPP3R1	0.934604
0.192672	0.105114	1.83298	0.109466	PSEN1_genotype	PPP3R1	0.261484
9.88602	0.128523	76.9203	1.65155e-11	(Intercept)	PPP4R2	2.1574e-10
0.0662501	0.150706	0.439597	0.673481	Sex	PPP4R2	0.851065
0.064434	0.111304	0.5789	0.580798	PSEN1_genotype	PPP4R2	0.795466
3.65159	0.267426	13.6546	2.66073e-06	(Intercept)	PRELP	9.63936e-06
-0.106458	0.313584	-0.339487	0.744201	Sex	PRELP	0.888085
0.219398	0.231597	0.947325	0.37502	PSEN1_genotype	PRELP	0.617204
4.96824	0.190444	26.0876	3.11104e-08	(Intercept)	PREX1	1.51316e-07
0.0035088	0.223316	0.0157123	0.987902	Sex	PREX1	0.994866
-0.0767312	0.16493	-0.465236	0.655889	PSEN1_genotype	PREX1	0.839979
4.62773	0.285792	16.1927	8.33564e-07	(Intercept)	PREX2	3.23459e-06
0.349659	0.335121	1.04338	0.331458	Sex	PREX2	0.574026
-0.221521	0.247503	-0.895022	0.400503	PSEN1_genotype	PREX2	0.646567
11.1017	0.240838	46.0961	5.91131e-10	(Intercept)	PRICKLE1	4.07026e-09
-0.356133	0.282407	-1.26106	0.247688	Sex	PRICKLE1	0.476211
-0.0427357	0.208572	-0.204897	0.843483	PSEN1_genotype	PRICKLE1	0.938298
9.79415	0.115191	85.0255	8.19637e-12	(Intercept)	PRKAG1	1.48706e-10
-0.187585	0.135073	-1.38877	0.207485	Sex	PRKAG1	0.42387
0.197352	0.099758	1.97831	0.0884021	PSEN1_genotype	PRKAG1	0.217876
4.89839	0.336182	14.5707	1.71228e-06	(Intercept)	PRKAR1B	6.35433e-06
-0.80068	0.394208	-2.03111	0.0817786	Sex	PRKAR1B	0.203867
-0.29402	0.291142	-1.00988	0.346177	PSEN1_genotype	PRKAR1B	0.588373
9.29601	0.209771	44.315	7.78236e-10	(Intercept)	PRKCA	5.12694e-09
-0.0544094	0.245978	-0.221196	0.831254	Sex	PRKCA	0.929936
-0.0568348	0.181667	-0.312852	0.763508	PSEN1_genotype	PRKCA	0.897068
3.01542	0.242194	12.4505	4.96336e-06	(Intercept)	PRKCB	1.7349e-05
0.661059	0.283998	2.32769	0.0527931	Sex	PRKCB	0.13952
-0.280594	0.209746	-1.33778	0.222795	PSEN1_genotype	PRKCB	0.445981
3.15889	0.325577	9.70244	2.60993e-05	(Intercept)	PRKCQ	8.5477e-05
0.10715	0.381773	0.280665	0.787082	Sex	PRKCQ	0.909122
0.259095	0.281958	0.918915	0.388707	PSEN1_genotype	PRKCQ	0.632444
10.602	0.140499	75.4593	1.88854e-11	(Intercept)	PRKD3	2.41185e-10
-0.0868302	0.16475	-0.527042	0.614449	Sex	PRKD3	0.815502
0.0912959	0.121676	0.750319	0.47752	PSEN1_genotype	PRKD3	0.713004
11.3396	0.117559	96.4584	3.3914e-12	(Intercept)	PRMT1	8.61416e-11
-0.118909	0.13785	-0.862596	0.41693	Sex	PRMT1	0.660043
0.307265	0.101809	3.01805	0.0194399	PSEN1_genotype	PRMT1	0.0558286
9.37797	0.334565	28.0304	1.88969e-08	(Intercept)	PROS1	9.68452e-08
0.121217	0.392312	0.308982	0.766328	Sex	PROS1	0.897609
-0.00593975	0.289742	-0.0205002	0.984216	PSEN1_genotype	PROS1	0.993524
3.53368	0.252176	14.0128	2.23237e-06	(Intercept)	PRR18	8.20448e-06
0.0381104	0.295702	0.128881	0.901077	Sex	PRR18	0.96267
-0.10336	0.218391	-0.473278	0.650418	PSEN1_genotype	PRR18	0.836353
3.19497	0.43847	7.28663	0.000164644	(Intercept)	PRR5L	0.000514174
-0.567742	0.514151	-1.10423	0.305999	Sex	PRR5L	0.546068
0.409512	0.379726	1.07844	0.316591	PSEN1_genotype	PRR5L	0.557571
10.5054	0.155717	67.4647	4.13202e-11	(Intercept)	PSEN1	4.44408e-10
0.0141013	0.182595	0.0772272	0.940604	Sex	PSEN1	0.977373
-0.0558455	0.134855	-0.414115	0.691185	PSEN1_genotype	PSEN1	0.859656
11.7058	0.0964911	121.315	6.81933e-13	(Intercept)	PSMA4	5.19633e-11
-0.115799	0.113146	-1.02345	0.340156	Sex	PSMA4	0.582469
0.250806	0.0835637	3.00138	0.0199033	PSEN1_genotype	PSMA4	0.0570684
11.1276	0.119124	93.412	4.24494e-12	(Intercept)	PSMA5	9.47504e-11
-0.182105	0.139685	-1.30369	0.233576	Sex	PSMA5	0.459351
0.265761	0.103164	2.5761	0.0366801	PSEN1_genotype	PSMA5	0.100904
10.8088	0.137132	78.8205	1.39245e-11	(Intercept)	PSMB2	1.95285e-10
-0.135665	0.160801	-0.843678	0.426736	Sex	PSMB2	0.668027
0.270158	0.11876	2.27483	0.0570696	PSEN1_genotype	PSMB2	0.14923
12.0096	0.0930756	129.03	4.42962e-13	(Intercept)	PSMC1	5.14989e-11
-0.141525	0.109141	-1.29672	0.235833	Sex	PSMC1	0.461442
0.229374	0.0806059	2.84563	0.0248434	PSEN1_genotype	PSMC1	0.0701137
9.40154	0.126562	74.2843	2.10758e-11	(Intercept)	PSMC6	2.61844e-10
-0.0542332	0.148407	-0.365437	0.725578	Sex	PSMC6	0.877289
0.240175	0.109606	2.19127	0.0645579	PSEN1_genotype	PSMC6	0.166568
10.645	0.128672	82.7299	9.92561e-12	(Intercept)	PSMD8	1.57569e-10
-0.0980364	0.150881	-0.649761	0.536578	Sex	PSMD8	0.767492
0.133576	0.111433	1.19871	0.269641	PSEN1_genotype	PSMD8	0.506907
11.0944	0.111123	99.8393	2.66512e-12	(Intercept)	PSMG1	7.61558e-11
-0.0138595	0.130303	-0.106364	0.918278	Sex	PSMG1	0.968705
0.101779	0.096235	1.05761	0.325358	PSEN1_genotype	PSMG1	0.567762
4.90747	0.12959	37.8691	2.32916e-09	(Intercept)	PTBP1	1.38298e-08
0.0401955	0.151958	0.264517	0.799001	Sex	PTBP1	0.917423
0.111638	0.112229	0.994738	0.352998	PSEN1_genotype	PTBP1	0.593348
4.74603	0.16703	28.4142	1.71935e-08	(Intercept)	PTP4A2	8.89241e-08
-0.0247834	0.19586	-0.126536	0.902866	Sex	PTP4A2	0.963231
0.0560778	0.144653	0.387672	0.709777	PSEN1_genotype	PTP4A2	0.870548
6.06766	0.0653126	92.9018	4.41073e-12	(Intercept)	PTPN5	9.60278e-11
-0.261067	0.0765858	-3.40883	0.0113059	Sex	PTPN5	0.0332629
0.18486	0.0565623	3.26825	0.0137074	PSEN1_genotype	PTPN5	0.0400192
9.7771	0.290034	33.7102	5.23775e-09	(Intercept)	PTPRN	2.94914e-08
0.0873442	0.340094	0.256823	0.8047	Sex	PTPRN	0.917423
0.160482	0.251176	0.638921	0.543207	PSEN1_genotype	PTPRN	0.772726
3.50139	0.217657	16.0867	8.7182e-07	(Intercept)	PTTG1IP	3.37222e-06
-0.403348	0.255226	-1.58036	0.158037	Sex	PTTG1IP	0.349392
0.371254	0.188497	1.96955	0.0895504	PSEN1_genotype	PTTG1IP	0.219883
2.76924	0.430346	6.43491	0.000355307	(Intercept)	PVALB	0.00109318
0.362296	0.504625	0.717951	0.496044	Sex	PVALB	0.730291
-0.316241	0.37269	-0.848536	0.424203	PSEN1_genotype	PVALB	0.665358
2.68036	0.35276	7.59825	0.000126466	(Intercept)	PYCR3	0.000397664
0.241073	0.413648	0.582799	0.578311	Sex	PYCR3	0.794006
0.147435	0.305499	0.482603	0.644103	PSEN1_genotype	PYCR3	0.831406
4.11389	0.11296	36.4191	3.05746e-09	(Intercept)	QDPR	1.78756e-08
-0.203273	0.132457	-1.53463	0.168748	Sex	QDPR	0.363922
0.153987	0.0978261	1.57409	0.159466	PSEN1_genotype	QDPR	0.350943
11.8186	0.0714766	165.35	7.80915e-14	(Intercept)	QKI	4.73212e-11
0.0462228	0.0838137	0.551495	0.59845	Sex	QKI	0.804696
0.0129231	0.0619005	0.208772	0.840571	PSEN1_genotype	QKI	0.936426
11.9216	0.12234	97.4465	3.15802e-12	(Intercept)	RAB13	8.3611e-11
-0.231979	0.143456	-1.61708	0.149895	Sex	RAB13	0.33627
0.231578	0.105949	2.18574	0.0650864	PSEN1_genotype	RAB13	0.167365
10.6614	0.273793	38.9395	1.91786e-09	(Intercept)	RAB27B	1.17226e-08
-0.171408	0.321051	-0.533897	0.60994	Sex	RAB27B	0.813016
0.761224	0.237112	3.2104	0.0148498	PSEN1_genotype	RAB27B	0.0430795
9.95124	0.227783	43.6874	8.59678e-10	(Intercept)	RAB31	5.56721e-09
0.095114	0.267099	0.3561	0.732256	Sex	RAB31	0.880557
0.00278428	0.197266	0.0141144	0.989133	PSEN1_genotype	RAB31	0.995163
8.7217	0.284444	30.6623	1.01279e-08	(Intercept)	RAB3A	5.39683e-08
-0.110716	0.33354	-0.331944	0.74965	Sex	RAB3A	0.89057
0.203306	0.246336	0.82532	0.43641	PSEN1_genotype	RAB3A	0.674021
4.72043	0.171875	27.4643	2.17728e-08	(Intercept)	RAB3C	1.09873e-07
0.259712	0.201541	1.28863	0.238479	Sex	RAB3C	0.463356
0.187147	0.148848	1.2573	0.248968	PSEN1_genotype	RAB3C	0.477869
2.31359	0.446283	5.18413	0.00127507	(Intercept)	RAB6B	0.00385557
0.135905	0.523313	0.259702	0.802567	Sex	RAB6B	0.917423
0.206462	0.386492	0.534193	0.609746	PSEN1_genotype	RAB6B	0.813016
12.1932	0.125306	97.3076	3.18969e-12	(Intercept)	RAN	8.3611e-11
-0.109907	0.146934	-0.748	0.478831	Sex	RAN	0.71403
0.3277	0.108518	3.01978	0.0193924	PSEN1_genotype	RAN	0.0557622
11.8212	0.102914	114.865	9.9942e-13	(Intercept)	RANBP1	5.63186e-11
-0.12191	0.120677	-1.01022	0.346027	Sex	RANBP1	0.588373
0.247159	0.0891259	2.77315	0.0275688	PSEN1_genotype	RANBP1	0.0774229
9.21862	0.210889	43.7132	8.56149e-10	(Intercept)	RASAL2	5.56011e-09
0.155985	0.247289	0.630779	0.548218	Sex	RASAL2	0.776919
0.162046	0.182635	0.887263	0.40439	PSEN1_genotype	RASAL2	0.648726
9.68205	0.489052	19.7976	2.09686e-07	(Intercept)	RASGRP3	8.82765e-07
0.33457	0.573465	0.583419	0.577917	Sex	RASGRP3	0.794006
0.349017	0.423532	0.824062	0.437078	PSEN1_genotype	RASGRP3	0.674021
9.71883	0.0894126	108.696	1.47051e-12	(Intercept)	RB1	6.43005e-11
-0.154575	0.104846	-1.47431	0.183894	Sex	RB1	0.38751
0.202747	0.0774336	2.61833	0.0344929	PSEN1_genotype	RB1	0.0952305
12.7785	0.116202	109.969	1.35554e-12	(Intercept)	RBFOX2	6.43005e-11
-0.0560289	0.136258	-0.411196	0.693226	Sex	RBFOX2	0.860083
0.139541	0.100633	1.38663	0.208109	PSEN1_genotype	RBFOX2	0.424113
9.71958	0.133346	72.8899	2.40616e-11	(Intercept)	RBM45	2.89499e-10
0.0225547	0.156362	0.144246	0.889371	Sex	RBM45	0.956924
0.134871	0.115481	1.16791	0.28108	PSEN1_genotype	RBM45	0.520961
7.55535	0.178651	42.291	1.07836e-09	(Intercept)	RBM48	6.88582e-09
-0.0936519	0.209487	-0.447052	0.668342	Sex	RBM48	0.848702
0.200402	0.154717	1.29528	0.236301	PSEN1_genotype	RBM48	0.461696
3.72216	0.196252	18.9663	2.81746e-07	(Intercept)	RCC1	1.16258e-06
0.345788	0.230125	1.50261	0.176641	Sex	RCC1	0.37633
-0.306449	0.169959	-1.80308	0.114368	PSEN1_genotype	RCC1	0.270368
10.6935	0.124821	85.6703	7.77454e-12	(Intercept)	RDX	1.44493e-10
0.0617137	0.146366	0.42164	0.685934	Sex	RDX	0.857704
0.0963949	0.108098	0.891732	0.402147	PSEN1_genotype	RDX	0.646567
5.77264	0.603025	9.57281	2.85081e-05	(Intercept)	REEP1	9.30993e-05
0.803215	0.707109	1.13591	0.293382	Sex	REEP1	0.533549
-0.308993	0.522235	-0.591674	0.572673	PSEN1_genotype	REEP1	0.790538
3.6817	0.160074	23	7.44582e-08	(Intercept)	REEP3	3.37721e-07
-0.0230395	0.187703	-0.122745	0.905759	Sex	REEP3	0.963231
0.138842	0.138628	1.00155	0.349919	PSEN1_genotype	REEP3	0.592091
8.71858	0.358166	24.3423	5.02772e-08	(Intercept)	RELL1	2.34081e-07
0.316001	0.419986	0.752407	0.476341	Sex	RELL1	0.712174
0.0302737	0.31018	0.0976002	0.924986	PSEN1_genotype	RELL1	0.970239
10.9614	0.0894653	122.521	6.36317e-13	(Intercept)	REPS1	5.19633e-11
0.0443205	0.104907	0.422472	0.685355	Sex	REPS1	0.857588
0.0166102	0.0774793	0.214383	0.83636	PSEN1_genotype	REPS1	0.93401
3.66177	0.21522	17.0141	5.94052e-07	(Intercept)	RFX4	2.34543e-06
0.14238	0.252368	0.564176	0.590245	Sex	RFX4	0.799348
-0.101213	0.186386	-0.543027	0.603964	PSEN1_genotype	RFX4	0.809297
5.61564	0.956666	5.87001	0.000617933	(Intercept)	RGS4	0.00188597
-0.292784	1.12179	-0.260997	0.801607	Sex	RGS4	0.917423
-0.195423	0.828497	-0.235876	0.820282	PSEN1_genotype	RGS4	0.925704
4.76506	0.208186	22.8885	7.70047e-08	(Intercept)	RGS7	3.47204e-07
-0.0998822	0.244119	-0.409153	0.694656	Sex	RGS7	0.860083
-0.386285	0.180294	-2.14253	0.0693751	PSEN1_genotype	RGS7	0.176999
3.43444	0.275498	12.4663	4.92111e-06	(Intercept)	RGS7BP	1.72276e-05
-0.789017	0.323051	-2.4424	0.044602	Sex	RGS7BP	0.119953
-0.0381473	0.238589	-0.159887	0.877486	PSEN1_genotype	RGS7BP	0.950679
11.0836	0.13255	83.6185	9.21101e-12	(Intercept)	RHOBTB3	1.54163e-10
-0.0289778	0.155428	-0.186439	0.857389	Sex	RHOBTB3	0.939502
0.129621	0.114791	1.12919	0.296024	PSEN1_genotype	RHOBTB3	0.536221
8.77646	0.193161	45.436	6.53733e-10	(Intercept)	RHOC	4.44772e-09
-0.157816	0.226501	-0.696757	0.508425	Sex	RHOC	0.742658
0.264689	0.167282	1.58229	0.157598	PSEN1_genotype	RHOC	0.34876
12.4186	0.124129	100.046	2.62691e-12	(Intercept)	RHOQ	7.60142e-11
0.0176731	0.145555	0.121419	0.906771	Sex	RHOQ	0.963682
0.0292326	0.107499	0.271933	0.793519	PSEN1_genotype	RHOQ	0.913386
3.54723	0.283395	12.5169	4.78862e-06	(Intercept)	RHOU	1.67895e-05
-0.137938	0.33231	-0.415088	0.690505	Sex	RHOU	0.859394
-0.00664972	0.245427	-0.0270945	0.979141	PSEN1_genotype	RHOU	0.991647
2.35788	0.435434	5.415	0.00099241	(Intercept)	RIN2	0.00300882
-0.101445	0.510592	-0.198681	0.848159	Sex	RIN2	0.939342
0.549973	0.377097	1.45844	0.188081	PSEN1_genotype	RIN2	0.393369
1.88313	0.627558	3.00073	0.0199215	(Intercept)	RNF13	0.0570684
1.21149	0.735877	1.64633	0.143691	Sex	RNF13	0.325023
-0.057321	0.543481	-0.10547	0.918961	PSEN1_genotype	RNF13	0.968979
11.808	0.252194	46.8212	5.30112e-10	(Intercept)	RNF141	3.69462e-09
-0.074744	0.295723	-0.25275	0.807723	Sex	RNF141	0.918178
0.0513852	0.218406	0.235273	0.820731	PSEN1_genotype	RNF141	0.925704
9.10225	0.177344	51.3254	2.79168e-10	(Intercept)	RRAS	2.05864e-09
0.0766527	0.207954	0.368603	0.723319	Sex	RRAS	0.875335
0.153693	0.153585	1.0007	0.350299	PSEN1_genotype	RRAS	0.592296
9.24738	0.116027	79.7	1.28848e-11	(Intercept)	RREB1	1.8525e-10
0.152651	0.136054	1.12199	0.298874	Sex	RREB1	0.538821
-0.0444402	0.100483	-0.442268	0.671638	PSEN1_genotype	RREB1	0.849675
7.32981	0.0963735	76.0562	1.7873e-11	(Intercept)	RTKN	2.30835e-10
0.0770143	0.113008	0.681494	0.517463	Sex	RTKN	0.752494
0.122786	0.0834619	1.47116	0.184718	PSEN1_genotype	RTKN	0.388827
8.92749	0.445115	20.0566	1.91718e-07	(Intercept)	RTN1	8.11606e-07
-0.174504	0.521944	-0.334336	0.74792	Sex	RTN1	0.889108
0.481565	0.385481	1.24926	0.251724	PSEN1_genotype	RTN1	0.482264
3.85278	0.196646	19.5924	2.25287e-07	(Intercept)	RUNDC3A	9.44963e-07
-0.146607	0.230588	-0.635795	0.545128	Sex	RUNDC3A	0.774013
-0.125329	0.170301	-0.735925	0.485699	PSEN1_genotype	RUNDC3A	0.719759
12.7007	0.171936	73.8687	2.19189e-11	(Intercept)	S100A11	2.6939e-10
-0.159234	0.201613	-0.789801	0.455561	Sex	S100A11	0.690134
0.309907	0.148901	2.08129	0.0759401	PSEN1_genotype	S100A11	0.191399
4.77289	0.228406	20.8965	1.44467e-07	(Intercept)	S1PR1	6.18447e-07
0.166588	0.26783	0.621992	0.553658	Sex	S1PR1	0.779789
-0.0120026	0.197805	-0.0606791	0.953311	PSEN1_genotype	S1PR1	0.983145
6.86057	0.469231	14.6209	1.67268e-06	(Intercept)	SAMD12	6.23777e-06
0.491829	0.550223	0.893873	0.401077	Sex	SAMD12	0.646567
0.355343	0.406366	0.87444	0.410874	PSEN1_genotype	SAMD12	0.656634
8.34117	0.361608	23.0669	7.29773e-08	(Intercept)	SAMD4A	3.32323e-07
0.0423344	0.424023	0.0998399	0.923271	Sex	SAMD4A	0.969839
0.195132	0.313161	0.623104	0.552968	PSEN1_genotype	SAMD4A	0.779789
11.0663	0.248264	44.5746	7.47155e-10	(Intercept)	SASH1	4.95071e-09
0.214604	0.291116	0.737176	0.484985	Sex	SASH1	0.719452
0.0542042	0.215003	0.252109	0.808199	PSEN1_genotype	SASH1	0.918262
11.7664	0.20611	57.0876	1.32765e-10	(Intercept)	SAT1	1.09964e-09
0.138792	0.241686	0.574267	0.583761	Sex	SAT1	0.796623
0.0764464	0.178497	0.428279	0.681317	PSEN1_genotype	SAT1	0.854592
9.96981	0.0952566	104.663	1.91588e-12	(Intercept)	SCAF8	6.73802e-11
-0.0823473	0.111698	-0.73723	0.484954	Sex	SCAF8	0.719452
0.112692	0.0824946	1.36605	0.214189	PSEN1_genotype	SCAF8	0.434352
8.38485	0.0727992	115.178	9.80581e-13	(Intercept)	SCAI	5.63186e-11
-0.00321004	0.0853647	-0.0376039	0.971053	Sex	SCAI	0.988539
-0.0864257	0.063046	-1.37084	0.21276	PSEN1_genotype	SCAI	0.432329
9.52646	0.119965	79.4104	1.3217e-11	(Intercept)	SCAMP2	1.88249e-10
-0.0629369	0.140671	-0.447404	0.6681	Sex	SCAMP2	0.848702
0.262985	0.103893	2.53131	0.0391577	PSEN1_genotype	SCAMP2	0.106679
11.2658	0.130724	86.1802	7.4585e-12	(Intercept)	SCARB2	1.4091e-10
-0.0206661	0.153287	-0.134819	0.89655	Sex	SCARB2	0.959959
-0.0270088	0.11321	-0.238572	0.818271	PSEN1_genotype	SCARB2	0.925566
8.33492	0.0719496	115.844	9.41805e-13	(Intercept)	SCLT1	5.63186e-11
0.036411	0.0843684	0.431572	0.679033	Sex	SCLT1	0.853364
-0.0827644	0.0623102	-1.32826	0.225759	PSEN1_genotype	SCLT1	0.449943
4.61582	0.204154	22.6095	8.38221e-08	(Intercept)	SCN8A	3.74985e-07
0.308732	0.239391	1.28965	0.238143	Sex	SCN8A	0.463356
-0.151312	0.176802	-0.855825	0.420421	PSEN1_genotype	SCN8A	0.662815
11.0749	0.22522	49.1734	3.76492e-10	(Intercept)	SCOC	2.68119e-09
-0.127162	0.264094	-0.481502	0.644848	Sex	SCOC	0.831428
0.218327	0.195047	1.11936	0.299921	PSEN1_genotype	SCOC	0.539008
10.069	0.108028	93.2073	4.31061e-12	(Intercept)	SEC23IP	9.47504e-11
-0.0533553	0.126674	-0.421203	0.686239	Sex	SEC23IP	0.857704
0.205224	0.0935547	2.19363	0.0643335	PSEN1_genotype	SEC23IP	0.166177
10.7315	0.176122	60.9324	8.41957e-11	(Intercept)	SECISBP2L	7.72977e-10
-0.146376	0.206521	-0.708771	0.501383	Sex	SECISBP2L	0.736134
0.141863	0.152526	0.93009	0.383279	PSEN1_genotype	SECISBP2L	0.624947
7.85532	0.350677	22.4005	8.93829e-08	(Intercept)	SEMA6A	3.96756e-07
-0.562844	0.411205	-1.36877	0.213376	Sex	SEMA6A	0.433196
0.248984	0.303695	0.81985	0.439321	PSEN1_genotype	SEMA6A	0.675379
10.1837	0.411001	24.7777	4.44654e-08	(Intercept)	SERPINB1	2.10017e-07
0.022883	0.481941	0.0474809	0.963456	Sex	SERPINB1	0.987651
0.0244708	0.355937	0.0687504	0.947111	PSEN1_genotype	SERPINB1	0.980125
3.35043	0.312291	10.7286	1.34328e-05	(Intercept)	SERPING1	4.46977e-05
0.478554	0.366193	1.30684	0.232561	Sex	SERPING1	0.458025
0.241145	0.270452	0.891637	0.402195	PSEN1_genotype	SERPING1	0.646567
10.4789	0.264294	39.6487	1.69111e-09	(Intercept)	SESTD1	1.05337e-08
-0.229892	0.309912	-0.7418	0.48235	Sex	SESTD1	0.716939
-0.0265267	0.228885	-0.115895	0.91099	PSEN1_genotype	SESTD1	0.965208
2.82864	0.231656	12.2105	5.65738e-06	(Intercept)	SEZ6L2	1.96248e-05
0.112718	0.27164	0.414955	0.690598	Sex	SEZ6L2	0.859394
-0.0791608	0.20062	-0.394582	0.704898	PSEN1_genotype	SEZ6L2	0.867074
9.81479	0.106754	91.9386	4.74429e-12	(Intercept)	SFT2D2	9.8549e-11
0.0857723	0.12518	0.685192	0.515264	Sex	SFT2D2	0.749773
0.0395562	0.0924515	0.427859	0.681609	PSEN1_genotype	SFT2D2	0.854592
4.85519	0.225457	21.5349	1.17363e-07	(Intercept)	SH3GL2	5.11031e-07
-0.171932	0.264371	-0.650344	0.536223	Sex	SH3GL2	0.767492
0.18636	0.195251	0.954465	0.371638	PSEN1_genotype	SH3GL2	0.612559
13.2397	0.102202	129.544	4.30806e-13	(Intercept)	SH3GLB1	5.14989e-11
0.0366346	0.119843	0.305689	0.768732	Sex	SH3GLB1	0.897966
0.0979526	0.0885097	1.10669	0.305004	PSEN1_genotype	SH3GLB1	0.545144
10.1995	0.0813727	125.343	5.42589e-13	(Intercept)	SIRT2	5.14989e-11
-0.107945	0.095418	-1.13129	0.295197	Sex	SIRT2	0.535572
0.160694	0.0704708	2.28029	0.0566118	PSEN1_genotype	SIRT2	0.148411
14.5469	0.128926	112.831	1.13248e-12	(Intercept)	SKP1	6.02059e-11
-0.0261271	0.151179	-0.172822	0.867682	Sex	SKP1	0.944085
0.132017	0.111653	1.18238	0.275656	PSEN1_genotype	SKP1	0.514167
3.14135	0.45089	6.967	0.000217862	(Intercept)	SLA	0.000673928
0.831429	0.528716	1.57254	0.159821	Sex	SLA	0.351299
-0.158131	0.390482	-0.404964	0.697594	PSEN1_genotype	SLA	0.862293
6.03542	0.232832	25.9217	3.25178e-08	(Intercept)	SLAIN1	1.57825e-07
-0.81783	0.27302	-2.99549	0.0200697	Sex	SLAIN1	0.057421
0.392259	0.201639	1.94536	0.0928001	PSEN1_genotype	SLAIN1	0.226163
4.11851	0.264057	15.597	1.07682e-06	(Intercept)	SLC12A5	4.12332e-06
0.181294	0.309635	0.585508	0.576587	Sex	SLC12A5	0.793544
0.0153625	0.22868	0.0671787	0.948318	PSEN1_genotype	SLC12A5	0.980669
2.07822	0.616946	3.36856	0.0119439	(Intercept)	SLC25A20	0.0350496
0.961584	0.723433	1.3292	0.225467	Sex	SLC25A20	0.449943
0.181175	0.534291	0.339094	0.744484	PSEN1_genotype	SLC25A20	0.888085
6.38894	0.451403	14.1535	2.08595e-06	(Intercept)	SLC2A1	7.6911e-06
0.272927	0.529317	0.51562	0.622	Sex	SLC2A1	0.819324
0.0350426	0.390927	0.0896399	0.931084	PSEN1_genotype	SLC2A1	0.973232
8.21838	0.143318	57.3438	1.28676e-10	(Intercept)	SLC2A13	1.07748e-09
-0.0373024	0.168055	-0.221966	0.830677	Sex	SLC2A13	0.929936
-0.0104653	0.124117	-0.0843181	0.935164	PSEN1_genotype	SLC2A13	0.975621
12.3156	0.113022	108.967	1.44519e-12	(Intercept)	SLC38A2	6.43005e-11
0.00419739	0.13253	0.0316713	0.975618	Sex	SLC38A2	0.990223
-0.0926571	0.0978798	-0.946642	0.375345	PSEN1_genotype	SLC38A2	0.617293
10.854	0.11597	93.593	4.18786e-12	(Intercept)	SLC39A1	9.47504e-11
-0.0130747	0.135987	-0.0961466	0.926099	Sex	SLC39A1	0.970239
0.165753	0.100433	1.65038	0.14285	PSEN1_genotype	SLC39A1	0.323964
5.65682	0.193374	29.2533	1.40456e-08	(Intercept)	SLC41A1	7.34742e-08
0.156611	0.226751	0.690675	0.512015	Sex	SLC41A1	0.747424
-0.0816175	0.167466	-0.487366	0.64089	PSEN1_genotype	SLC41A1	0.828663
11.1081	0.224115	49.5641	3.56256e-10	(Intercept)	SLC44A1	2.56101e-09
0.0808105	0.262798	0.3075	0.76741	Sex	SLC44A1	0.897609
0.170086	0.194089	0.876327	0.409915	PSEN1_genotype	SLC44A1	0.655749
10.3916	0.159917	64.9814	5.37047e-11	(Intercept)	SLC44A2	5.37344e-10
-0.0644706	0.187519	-0.343809	0.741086	Sex	SLC44A2	0.886047
0.0346647	0.138492	0.250301	0.809542	PSEN1_genotype	SLC44A2	0.91933
10.2246	0.152394	67.093	4.29472e-11	(Intercept)	SLC4A2	4.54524e-10
-0.0139244	0.178698	-0.0779215	0.940071	Sex	SLC4A2	0.977373
0.193143	0.131977	1.46346	0.186746	PSEN1_genotype	SLC4A2	0.391654
8.99102	0.391823	22.9467	7.56647e-08	(Intercept)	SLC5A3	3.42514e-07
-0.329792	0.459453	-0.717793	0.496135	Sex	SLC5A3	0.730291
0.04273	0.339329	0.125925	0.903332	PSEN1_genotype	SLC5A3	0.963231
5.84342	0.276693	21.1188	1.34292e-07	(Intercept)	SLC6A17	5.7923e-07
0.334368	0.324452	1.03056	0.337032	Sex	SLC6A17	0.579726
0.483401	0.239624	2.01734	0.0834577	PSEN1_genotype	SLC6A17	0.207374
3.9137	0.278541	14.0507	2.19175e-06	(Intercept)	SLC8A2	8.06818e-06
0.161285	0.326618	0.493803	0.636561	Sex	SLC8A2	0.826337
-0.0426509	0.241223	-0.176811	0.864664	PSEN1_genotype	SLC8A2	0.94362
6.85924	0.172908	39.6699	1.6848e-09	(Intercept)	SLC9A9	1.05231e-08
0.299806	0.202753	1.47868	0.182758	Sex	SLC9A9	0.386479
0.125555	0.149743	0.838471	0.429465	PSEN1_genotype	SLC9A9	0.670141
3.14709	0.516955	6.08774	0.000497055	(Intercept)	SLCO2B1	0.00152315
-0.401888	0.606184	-0.66298	0.528563	Sex	SLCO2B1	0.762021
0.231593	0.447696	0.5173	0.620886	PSEN1_genotype	SLCO2B1	0.819324
10.73	0.130372	82.3029	1.02914e-11	(Intercept)	SMAD5	1.60042e-10
0.0355619	0.152875	0.232621	0.822711	Sex	SMAD5	0.926918
0.0809575	0.112905	0.717038	0.496573	PSEN1_genotype	SMAD5	0.730291
8.70834	0.107504	81.005	1.15014e-11	(Intercept)	SMG5	1.72975e-10
0.0989242	0.126059	0.784743	0.458334	Sex	SMG5	0.6925
0.0639214	0.093101	0.686581	0.514439	PSEN1_genotype	SMG5	0.74905
8.25453	0.099267	83.1549	9.57621e-12	(Intercept)	SMG9	1.54163e-10
-0.0769108	0.116401	-0.660741	0.529915	Sex	SMG9	0.762934
0.0966608	0.0859677	1.12438	0.297923	PSEN1_genotype	SMG9	0.537956
10.1059	0.0779861	129.586	4.29835e-13	(Intercept)	SMIM7	5.14989e-11
-0.120028	0.0914468	-1.31254	0.230732	Sex	SMIM7	0.45649
0.139745	0.0675379	2.06914	0.0773152	PSEN1_genotype	SMIM7	0.194223
3.87194	0.217339	17.8152	4.33276e-07	(Intercept)	SNAP25	1.74072e-06
0.0148265	0.254853	0.0581766	0.955234	Sex	SNAP25	0.983633
-0.563307	0.188221	-2.99279	0.0201466	PSEN1_genotype	SNAP25	0.057569
8.51791	0.0801689	106.25	1.72444e-12	(Intercept)	SNAP29	6.43005e-11
-0.0984376	0.0940064	-1.04714	0.329841	Sex	SNAP29	0.572525
0.167368	0.0694283	2.41066	0.046729	PSEN1_genotype	SNAP29	0.125085
9.34965	0.0738213	126.652	5.04537e-13	(Intercept)	SNAP47	5.14989e-11
-0.0242905	0.0865632	-0.28061	0.787122	Sex	SNAP47	0.909122
0.046184	0.0639312	0.722402	0.493469	PSEN1_genotype	SNAP47	0.728257
4.79767	0.375834	12.7654	4.1945e-06	(Intercept)	SNAP91	1.48892e-05
-0.0719859	0.440704	-0.163343	0.874864	Sex	SNAP91	0.949639
0.280336	0.325482	0.861295	0.417599	PSEN1_genotype	SNAP91	0.660645
7.35933	0.24545	29.983	1.18349e-08	(Intercept)	SNCA	6.24817e-08
0.173983	0.287815	0.604496	0.564585	Sex	SNCA	0.786976
0.283713	0.212566	1.33471	0.223748	PSEN1_genotype	SNCA	0.447496
4.74326	0.405548	11.6959	7.55211e-06	(Intercept)	SNRNP48	2.57289e-05
0.18059	0.475547	0.379752	0.715388	Sex	SNRNP48	0.872546
0.307	0.351215	0.874109	0.411042	PSEN1_genotype	SNRNP48	0.656634
4.04303	0.542515	7.45238	0.00014293	(Intercept)	SNX1	0.000448202
-0.655666	0.636155	-1.03067	0.336985	Sex	SNX1	0.579726
-0.0919731	0.469832	-0.195758	0.850361	PSEN1_genotype	SNX1	0.939469
4.70885	0.106882	44.0566	8.10647e-10	(Intercept)	SNX22	5.29468e-09
0.0197006	0.12533	0.15719	0.879533	Sex	SNX22	0.951094
-0.0439131	0.0925622	-0.474417	0.649645	PSEN1_genotype	SNX22	0.836199
9.01384	0.108553	83.0361	9.67246e-12	(Intercept)	SNX29	1.54624e-10
0.305617	0.12729	2.40095	0.0473999	Sex	SNX29	0.126584
-0.00116571	0.0940099	-0.0123999	0.990453	PSEN1_genotype	SNX29	0.995163
13.2891	0.122386	108.584	1.48124e-12	(Intercept)	SNX3	6.43005e-11
-0.115994	0.143511	-0.808262	0.445535	Sex	SNX3	0.682179
0.245109	0.10599	2.31258	0.0539814	PSEN1_genotype	SNX3	0.142332
11.3868	0.146486	77.7333	1.53448e-11	(Intercept)	SNX4	2.05743e-10
0.00447914	0.17177	0.0260763	0.979924	Sex	SNX4	0.991647
0.132022	0.126861	1.04069	0.332625	PSEN1_genotype	SNX4	0.575174
10.9419	0.0723153	151.308	1.45318e-13	(Intercept)	SNX5	4.73212e-11
-0.0697744	0.0847972	-0.822838	0.437729	Sex	SNX5	0.674021
0.18439	0.0626269	2.94426	0.0215821	PSEN1_genotype	SNX5	0.0614405
10.4478	0.123452	84.6309	8.46743e-12	(Intercept)	SOAT1	1.52414e-10
0.0750667	0.14476	0.51856	0.620052	Sex	SOAT1	0.819324
0.0850744	0.106912	0.795741	0.452318	PSEN1_genotype	SOAT1	0.687499
6.98618	0.739032	9.45314	3.09575e-05	(Intercept)	SORBS1	0.000100524
-0.260957	0.866592	-0.301131	0.772063	Sex	SORBS1	0.899184
-0.111375	0.640021	-0.174017	0.866778	PSEN1_genotype	SORBS1	0.943786
3.98494	0.384337	10.3684	1.68468e-05	(Intercept)	SOX5	5.57336e-05
-0.689688	0.450675	-1.53034	0.169785	Sex	SOX5	0.36547
0.581602	0.332846	1.74736	0.124069	PSEN1_genotype	SOX5	0.287941
4.76665	0.15588	30.5789	1.03216e-08	(Intercept)	SOX8	5.48725e-08
-0.0839106	0.182786	-0.459065	0.660102	Sex	SOX8	0.842884
0.199308	0.134996	1.47639	0.183352	PSEN1_genotype	SOX8	0.387019
8.66657	0.378276	22.9107	7.64898e-08	(Intercept)	SOX9	3.45564e-07
-0.780309	0.443568	-1.75916	0.121951	Sex	SOX9	0.283632
-0.307648	0.327597	-0.939107	0.378941	PSEN1_genotype	SOX9	0.622117
4.44895	0.161591	27.5322	2.14025e-08	(Intercept)	SPPL2B	1.08244e-07
0.208476	0.189482	1.10024	0.307618	Sex	SPPL2B	0.548102
0.13374	0.139942	0.955684	0.371063	PSEN1_genotype	SPPL2B	0.612559
3.51226	0.225397	15.5825	1.08368e-06	(Intercept)	SPR	4.14263e-06
-0.492388	0.264302	-1.86298	0.104752	Sex	SPR	0.252599
0.355545	0.1952	1.82144	0.111333	PSEN1_genotype	SPR	0.264049
11.0325	0.210818	52.3316	2.43769e-10	(Intercept)	SPTLC2	1.85135e-09
-0.0567311	0.247206	-0.229489	0.82505	Sex	SPTLC2	0.927725
0.0266364	0.182574	0.145894	0.888118	PSEN1_genotype	SPTLC2	0.95646
8.62762	0.277668	31.0717	9.23543e-09	(Intercept)	SREBF1	4.96757e-08
-0.191566	0.325595	-0.588359	0.574776	Sex	SREBF1	0.792227
0.209533	0.240468	0.871355	0.412445	PSEN1_genotype	SREBF1	0.657955
4.12657	0.617644	6.68114	0.000282295	(Intercept)	SRGN	0.000870886
-0.546276	0.724252	-0.754262	0.475295	Sex	SRGN	0.711076
1.24969	0.534896	2.33633	0.052126	PSEN1_genotype	SRGN	0.138237
11.9956	0.151125	79.3752	1.32581e-11	(Intercept)	SRI	1.88249e-10
-0.11169	0.17721	-0.630268	0.548533	Sex	SRI	0.776919
0.206594	0.130878	1.57852	0.158456	PSEN1_genotype	SRI	0.34998
4.32679	0.241961	17.8821	4.22257e-07	(Intercept)	SRRM4	1.70243e-06
0.118539	0.283725	0.417795	0.688615	Sex	SRRM4	0.859394
-0.165933	0.209545	-0.791874	0.454427	PSEN1_genotype	SRRM4	0.688873
3.53848	0.182344	19.4055	2.4066e-07	(Intercept)	ST18	1.00209e-06
0.245206	0.213817	1.1468	0.289146	Sex	ST18	0.528288
0.125079	0.157914	0.792068	0.454321	PSEN1_genotype	ST18	0.688873
8.92512	0.138972	64.2226	5.82997e-11	(Intercept)	ST3GAL3	5.74453e-10
-0.0834013	0.162959	-0.511794	0.624541	Sex	ST3GAL3	0.819575
0.128779	0.120353	1.07001	0.320116	PSEN1_genotype	ST3GAL3	0.562355
7.805	0.128865	60.5673	8.78072e-11	(Intercept)	ST6GAL1	7.90265e-10
-0.0901696	0.151107	-0.596725	0.569479	Sex	ST6GAL1	0.788424
0.01805	0.1116	0.161738	0.876081	PSEN1_genotype	ST6GAL1	0.950509
3.50934	0.268403	13.0749	3.56831e-06	(Intercept)	ST6GALNAC5	1.27456e-05
0.40738	0.31473	1.29438	0.236596	Sex	ST6GALNAC5	0.461877
0.234524	0.232443	1.00895	0.346595	PSEN1_genotype	ST6GALNAC5	0.588645
3.77388	0.131491	28.7006	1.60364e-08	(Intercept)	ST8SIA3	8.35061e-08
-0.0374391	0.154187	-0.242816	0.81511	Sex	ST8SIA3	0.92336
-0.0534951	0.113875	-0.469771	0.652801	PSEN1_genotype	ST8SIA3	0.838373
3.23416	0.390535	8.28135	7.30498e-05	(Intercept)	STARD8	0.000231611
-0.377676	0.457943	-0.824724	0.436726	Sex	STARD8	0.674021
0.166221	0.338213	0.491469	0.638129	PSEN1_genotype	STARD8	0.827562
11.7048	0.110843	105.599	1.80019e-12	(Intercept)	STAT3	6.43005e-11
-0.0307271	0.129975	-0.236409	0.819884	Sex	STAT3	0.925704
0.189896	0.0959926	1.97824	0.0884113	PSEN1_genotype	STAT3	0.217876
10.8545	0.10191	106.511	1.69502e-12	(Intercept)	STAU2	6.43005e-11
-0.161372	0.1195	-1.35039	0.218917	Sex	STAU2	0.441699
0.163945	0.0882565	1.8576	0.105583	PSEN1_genotype	STAU2	0.2538
8.47805	0.139607	60.7281	8.6196e-11	(Intercept)	STIP1	7.85036e-10
-0.173604	0.163703	-1.06048	0.32414	Sex	STIP1	0.566501
0.290561	0.120903	2.40326	0.0472396	PSEN1_genotype	STIP1	0.126304
5.06907	0.882506	5.74395	0.00070277	(Intercept)	STMN2	0.00213635
0.598668	1.03483	0.578518	0.581042	Sex	STMN2	0.795466
-0.257406	0.764273	-0.336798	0.746141	PSEN1_genotype	STMN2	0.888559
3.65519	0.271754	13.4504	2.94662e-06	(Intercept)	STOM	1.05912e-05
-0.269858	0.31866	-0.846853	0.425079	Sex	STOM	0.666026
0.138347	0.235346	0.587845	0.575102	PSEN1_genotype	STOM	0.792227
7.24434	0.340008	21.3064	1.26337e-07	(Intercept)	STON2	5.45946e-07
-0.569809	0.398695	-1.42919	0.196021	Sex	STON2	0.405157
-0.06553	0.294456	-0.222546	0.830243	PSEN1_genotype	STON2	0.929936
5.77846	0.184695	31.2864	8.80346e-09	(Intercept)	STX1A	4.74639e-08
-0.394977	0.216574	-1.82375	0.110957	Sex	STX1A	0.263942
0.563708	0.159951	3.52426	0.00967214	PSEN1_genotype	STX1A	0.0286406
4.02703	0.183585	21.9354	1.03331e-07	(Intercept)	STX1B	4.53389e-07
-0.0555005	0.215273	-0.257815	0.803965	Sex	STX1B	0.917423
-0.0815955	0.15899	-0.513213	0.623598	PSEN1_genotype	STX1B	0.819324
9.11184	0.0891695	102.186	2.26538e-12	(Intercept)	STX4	6.90488e-11
0.020587	0.104561	0.196891	0.849508	Sex	STX4	0.939342
0.065078	0.0772231	0.842728	0.427234	PSEN1_genotype	STX4	0.668027
7.55212	0.289469	26.0896	3.10943e-08	(Intercept)	STX6	1.51316e-07
-0.125469	0.339432	-0.369643	0.722578	Sex	STX6	0.875335
-0.216688	0.250687	-0.864373	0.416017	PSEN1_genotype	STX6	0.659142
9.46368	0.183663	51.5273	2.71616e-10	(Intercept)	STXBP1	2.01595e-09
0.0151122	0.215364	0.0701702	0.946021	Sex	STXBP1	0.979884
0.205686	0.159057	1.29316	0.236995	PSEN1_genotype	STXBP1	0.462016
4.78602	0.168948	28.3284	1.75584e-08	(Intercept)	STXBP5L	9.06063e-08
0.328319	0.198109	1.65727	0.141433	Sex	STXBP5L	0.321388
-0.083877	0.146313	-0.573271	0.584399	PSEN1_genotype	STXBP5L	0.796623
12.911	0.0994274	129.853	4.23686e-13	(Intercept)	SUB1	5.14989e-11
-0.128911	0.116589	-1.10569	0.30541	Sex	SUB1	0.545443
0.277501	0.0861067	3.22276	0.0145974	PSEN1_genotype	SUB1	0.0424011
3.82154	0.315498	12.1127	5.97148e-06	(Intercept)	SULT4A1	2.06831e-05
-0.365629	0.369954	-0.98831	0.355924	Sex	SULT4A1	0.595203
0.27182	0.273229	0.994842	0.352951	PSEN1_genotype	SULT4A1	0.593348
10.1824	0.156749	64.96	5.38284e-11	(Intercept)	SUMF2	5.37344e-10
0.158022	0.183805	0.859728	0.418406	Sex	SUMF2	0.661006
0.0403813	0.135749	0.297471	0.774741	PSEN1_genotype	SUMF2	0.900386
9.33321	0.232843	40.0837	1.5672e-09	(Intercept)	SUN2	9.84237e-09
-0.142832	0.273033	-0.523131	0.617029	Sex	SUN2	0.817697
0.0485202	0.201648	0.240618	0.816746	PSEN1_genotype	SUN2	0.924756
3.28887	0.268115	12.2666	5.48574e-06	(Intercept)	SV2A	1.90874e-05
0.458296	0.314393	1.45772	0.188273	Sex	SV2A	0.393412
-0.368758	0.232195	-1.58814	0.156278	PSEN1_genotype	SV2A	0.346509
3.41255	0.486194	7.01892	0.000208032	(Intercept)	SVOP	0.000644391
-0.159632	0.570113	-0.280001	0.787571	Sex	SVOP	0.909122
-0.211092	0.421056	-0.501339	0.631512	PSEN1_genotype	SVOP	0.822145
4.30555	0.313758	13.7225	2.5728e-06	(Intercept)	SYN2	9.35043e-06
0.211083	0.367914	0.57373	0.584105	Sex	SYN2	0.796623
-0.0629492	0.271723	-0.231667	0.823423	PSEN1_genotype	SYN2	0.927263
9.36167	0.144685	64.7036	5.53374e-11	(Intercept)	SYNGR1	5.50006e-10
-0.180756	0.169659	-1.06541	0.322055	Sex	SYNGR1	0.564151
0.129744	0.125301	1.03546	0.334897	PSEN1_genotype	SYNGR1	0.577526
4.76739	0.207181	23.0108	7.42174e-08	(Intercept)	SYNGR3	3.37298e-07
0.350003	0.242941	1.44069	0.192862	Sex	SYNGR3	0.400802
-0.392511	0.179424	-2.18762	0.0649062	PSEN1_genotype	SYNGR3	0.16709
8.22433	0.0880765	93.3772	4.25605e-12	(Intercept)	SYNJ1	9.47504e-11
-0.127669	0.103279	-1.23616	0.256266	Sex	SYNJ1	0.489001
0.207675	0.0762765	2.72266	0.0296512	PSEN1_genotype	SYNJ1	0.0828639
2.68505	0.210436	12.7595	4.20767e-06	(Intercept)	SYP	1.49127e-05
0.487925	0.246758	1.97734	0.0885278	Sex	SYP	0.217876
0.21939	0.182243	1.20383	0.267778	PSEN1_genotype	SYP	0.50548
5.52281	0.250487	22.0483	9.97313e-08	(Intercept)	SYT1	4.39279e-07
0.056106	0.293722	0.191017	0.853934	Sex	SYT1	0.939469
0.00292287	0.216928	0.0134739	0.989626	PSEN1_genotype	SYT1	0.995163
3.26989	0.144172	22.6805	8.20244e-08	(Intercept)	SYT13	3.67662e-07
0.108703	0.169056	0.642996	0.540709	Sex	SYT13	0.771376
-0.221559	0.124856	-1.77451	0.119248	PSEN1_genotype	SYT13	0.279018
5.58356	0.410296	13.6086	2.72227e-06	(Intercept)	SYT16	9.81563e-06
-0.482824	0.481114	-1.00355	0.349016	Sex	SYT16	0.591877
-0.279809	0.355327	-0.787471	0.456837	PSEN1_genotype	SYT16	0.691151
11.7768	0.235386	50.0317	3.33645e-10	(Intercept)	TAGLN2	2.40603e-09
-0.313126	0.276015	-1.13445	0.293954	Sex	TAGLN2	0.53374
0.388102	0.20385	1.90386	0.0986449	PSEN1_genotype	TAGLN2	0.238771
6.11153	0.159276	38.3708	2.125e-09	(Intercept)	TATDN3	1.28512e-08
0.283858	0.186767	1.51985	0.17235	Sex	TATDN3	0.368906
-0.11627	0.137937	-0.842925	0.42713	PSEN1_genotype	TATDN3	0.668027
3.56392	0.245635	14.509	1.76238e-06	(Intercept)	TBC1D30	6.52967e-06
-0.318993	0.288033	-1.10749	0.304681	Sex	TBC1D30	0.544993
0.290496	0.212726	1.36559	0.214326	PSEN1_genotype	TBC1D30	0.434352
10.1197	0.123955	81.6397	1.08905e-11	(Intercept)	TBC1D9	1.68214e-10
-0.088822	0.14535	-0.611089	0.560452	Sex	TBC1D9	0.784085
0.0400609	0.107348	0.373186	0.720055	PSEN1_genotype	TBC1D9	0.87509
2.77183	0.300425	9.22635	3.62833e-05	(Intercept)	TBL3	0.000117152
-0.0350219	0.35228	-0.099415	0.923596	Sex	TBL3	0.969839
0.547142	0.260176	2.10297	0.0735479	PSEN1_genotype	TBL3	0.186398
12.3131	0.131157	93.8804	4.09899e-12	(Intercept)	TCF12	9.47504e-11
-0.00544194	0.153795	-0.0353843	0.972761	Sex	TCF12	0.989205
0.192528	0.113585	1.69501	0.133897	PSEN1_genotype	TCF12	0.30701
8.95487	0.163871	54.6457	1.80184e-10	(Intercept)	TCIRG1	1.42035e-09
0.0364849	0.192156	0.189871	0.854799	Sex	TCIRG1	0.939502
0.431922	0.141917	3.04349	0.0187543	PSEN1_genotype	TCIRG1	0.0539955
10.0707	0.408597	24.647	4.61265e-08	(Intercept)	TENM2	2.16965e-07
[truncated: 287 more rows]

## Sheet: Table S2 Marmoset DEPs
beta	std_error	t_value	p_value	covariates	accessionID	gene	padj_value
31.3117	0.129311	242.142	5.40913e-15	(Intercept)	P35579	MYH9	2.35904e-13
0.059543	0.151631	0.392684	0.706237	Sex	P35579	MYH9	0.880943
0.00316821	0.111987	0.0282909	0.97822	PSEN1_genotype	P35579	MYH9	0.992478
30.9517	0.128272	241.298	5.54282e-15	(Intercept)	P21333-2	FLNA	2.40102e-13
0.23922	0.150412	1.59043	0.155763	Sex	P21333-2	FLNA	0.365251
-0.251522	0.111086	-2.2642	0.0579713	PSEN1_genotype	P21333-2	FLNA	0.158476
23.4903	0.105338	223.001	9.62596e-15	(Intercept)	P63261	ACTG1	3.20274e-13
0.269779	0.123519	2.18411	0.065244	Sex	P63261	ACTG1	0.176638
-0.123985	0.0912251	-1.35911	0.216274	PSEN1_genotype	P63261	ACTG1	0.466846
32.7998	0.123035	266.59	2.75888e-15	(Intercept)	P60709	ACTB	1.57921e-13
0.093468	0.144271	0.647865	0.537734	Sex	P60709	ACTB	0.78682
-0.0377598	0.106551	-0.354382	0.733488	PSEN1_genotype	P60709	ACTB	0.892041
32.9631	0.126969	259.615	3.32147e-15	(Intercept)	P08670	VIM	1.76664e-13
0.0518781	0.148885	0.348445	0.737751	Sex	P08670	VIM	0.893072
0.0964013	0.109959	0.876704	0.409724	PSEN1_genotype	P08670	VIM	0.690485
28.3572	0.0563874	502.899	3.24616e-17	(Intercept)	Q14204	DYNC1H1	1.48651e-14
0.0763895	0.06612	1.15531	0.28587	Sex	Q14204	DYNC1H1	0.561148
-0.0458481	0.0488329	-0.938879	0.379051	PSEN1_genotype	Q14204	DYNC1H1	0.661021
29.1644	0.109625	266.039	2.79916e-15	(Intercept)	Q14315	FLNC	1.58809e-13
0.0583869	0.128546	0.454209	0.663427	Sex	Q14315	FLNC	0.860663
-0.137111	0.0949376	-1.44422	0.191902	PSEN1_genotype	Q14315	FLNC	0.429718
28.5946	0.0814373	351.124	4.01307e-16	(Intercept)	Q9Y490	TLN1	4.8543e-14
0.0381623	0.0954937	0.399632	0.701341	Sex	Q9Y490	TLN1	0.878768
-0.0448444	0.0705268	-0.635849	0.545094	PSEN1_genotype	Q9Y490	TLN1	0.791887
28.7697	0.068285	421.317	1.12061e-16	(Intercept)	A0A087WVQ6	CLTC	2.64938e-14
0.0284507	0.0800712	0.355318	0.732817	Sex	A0A087WVQ6	CLTC	0.892041
0.0636141	0.0591365	1.07572	0.317727	PSEN1_genotype	A0A087WVQ6	CLTC	0.59682
31.6644	0.208684	151.734	1.42488e-13	(Intercept)	P62736	ACTA2	1.90708e-12
0.00283145	0.244703	0.011571	0.991091	Sex	P62736	ACTA2	0.996793
-0.165654	0.180725	-0.916608	0.389834	PSEN1_genotype	P62736	ACTA2	0.670213
29.6637	0.165714	179.005	4.48145e-14	(Intercept)	Q09666	AHNAK	8.34783e-13
0.29918	0.194317	1.53965	0.167541	Sex	Q09666	AHNAK	0.385952
-0.188144	0.143513	-1.31099	0.231227	PSEN1_genotype	Q09666	AHNAK	0.489564
28.1465	0.178612	157.584	1.09347e-13	(Intercept)	O75369	FLNB	1.58277e-12
0.412317	0.209441	1.96865	0.0896694	Sex	O75369	FLNB	0.233024
-0.116846	0.154683	-0.755391	0.474659	PSEN1_genotype	O75369	FLNB	0.743012
30.0373	0.152039	197.563	2.24699e-14	(Intercept)	P12814-3	ACTN1	5.38647e-13
0.0467814	0.178282	0.262401	0.800567	Sex	P12814-3	ACTN1	0.919132
-0.131031	0.13167	-0.995145	0.352813	PSEN1_genotype	P12814-3	ACTN1	0.636613
23.5439	0.155489	151.418	1.44583e-13	(Intercept)	P12814	ACTN1	1.9274e-12
0.0495094	0.182327	0.271542	0.793808	Sex	P12814	ACTN1	0.916461
0.060811	0.134658	0.451598	0.665218	PSEN1_genotype	P12814	ACTN1	0.860826
27.7066	0.101017	274.278	2.26109e-15	(Intercept)	Q15149	PLEC	1.43965e-13
-0.0484825	0.118453	-0.409298	0.694555	Sex	Q15149	PLEC	0.876184
0.0850292	0.0874831	0.971951	0.363455	PSEN1_genotype	Q15149	PLEC	0.645945
29.166	0.145191	200.88	1.99981e-14	(Intercept)	P18206	VCL	4.94668e-13
0.0186968	0.170252	0.109818	0.915635	Sex	P18206	VCL	0.971073
0.0480495	0.125739	0.382136	0.713697	PSEN1_genotype	P18206	VCL	0.882895
27.5578	0.127525	216.097	1.19957e-14	(Intercept)	A0A0D9SF54	SPTAN1	3.47984e-13
0.0621595	0.149536	0.415682	0.690089	Sex	A0A0D9SF54	SPTAN1	0.87365
0.207719	0.11044	1.88083	0.102041	PSEN1_genotype	A0A0D9SF54	SPTAN1	0.26001
27.1699	0.1176	231.038	7.51311e-15	(Intercept)	Q01082	SPTBN1	2.86706e-13
0.150125	0.137898	1.08867	0.312354	Sex	Q01082	SPTBN1	0.589491
0.171784	0.101844	1.68673	0.135516	PSEN1_genotype	Q01082	SPTBN1	0.328342
28.0234	0.19311	145.116	1.94676e-13	(Intercept)	O43707	ACTN4	2.38723e-12
-0.179567	0.226442	-0.792992	0.453816	Sex	O43707	ACTN4	0.726423
-0.0289056	0.167238	-0.172841	0.867668	PSEN1_genotype	O43707	ACTN4	0.951196
28.6805	0.28612	100.24	2.59155e-12	(Intercept)	P13639	EEF2	1.71002e-11
-0.0509644	0.335505	-0.151904	0.883548	Sex	P13639	EEF2	0.95667
0.168685	0.247787	0.680767	0.517897	PSEN1_genotype	P13639	EEF2	0.773947
28.4132	0.0551795	514.924	2.75129e-17	(Intercept)	P07437	TUBB	1.41559e-14
0.0153399	0.0647037	0.237079	0.819384	Sex	P07437	TUBB	0.929254
0.0465386	0.0477868	0.97388	0.36256	PSEN1_genotype	P07437	TUBB	0.645301
26.8509	0.170802	157.205	1.11207e-13	(Intercept)	Q07954	LRP1	1.59853e-12
0.0868329	0.200283	0.433551	0.677661	Sex	Q07954	LRP1	0.865966
-0.052201	0.147919	-0.352903	0.734549	PSEN1_genotype	Q07954	LRP1	0.892041
30.4479	0.0571229	533.025	2.16027e-17	(Intercept)	P68371	TUBB4B	1.41559e-14
0.0513718	0.0669825	0.766943	0.468188	Sex	P68371	TUBB4B	0.738571
0.0354434	0.0494699	0.716463	0.496906	PSEN1_genotype	P68371	TUBB4B	0.760457
27.0695	0.152769	177.192	4.81244e-14	(Intercept)	Q9NZM1	MYOF	8.70227e-13
0.354799	0.179138	1.98059	0.0881051	Sex	Q9NZM1	MYOF	0.229797
-0.0997659	0.132302	-0.754076	0.4754	PSEN1_genotype	Q9NZM1	MYOF	0.743012
30.6902	0.101513	302.329	1.1437e-15	(Intercept)	P11021	HSPA5	9.60795e-14
-0.0879545	0.119034	-0.738902	0.484	Sex	P11021	HSPA5	0.750183
-0.275025	0.0879124	-3.1284	0.016647	PSEN1_genotype	P11021	HSPA5	0.0485772
28.5119	0.0658806	432.782	9.28619e-17	(Intercept)	Q13885	TUBB2A	2.48057e-14
0.0197357	0.0772518	0.255473	0.805702	Sex	Q13885	TUBB2A	0.921233
0.0689069	0.0570542	1.20774	0.266363	PSEN1_genotype	Q13885	TUBB2A	0.536829
26.7013	0.217916	122.531	6.35965e-13	(Intercept)	Q99715	COL12A1	5.75059e-12
0.762302	0.255529	2.98323	0.0204211	Sex	Q99715	COL12A1	0.0593201
-0.799345	0.18872	-4.2356	0.00386125	PSEN1_genotype	Q99715	COL12A1	0.0115191
29.5712	0.0944711	313.018	8.96794e-16	(Intercept)	P11142	HSPA8	8.21335e-14
-0.12704	0.110777	-1.14681	0.289144	Sex	P11142	HSPA8	0.563383
0.13016	0.0818144	1.59092	0.155655	PSEN1_genotype	P11142	HSPA8	0.365201
28.9714	0.178792	162.04	8.99631e-14	(Intercept)	P14625	HSP90B1	1.36484e-12
-0.226615	0.209652	-1.08091	0.315564	Sex	P14625	HSP90B1	0.593627
-0.028668	0.154838	-0.185148	0.858363	PSEN1_genotype	P14625	HSP90B1	0.946771
30.6392	0.0297028	1031.53	2.12523e-19	(Intercept)	P07355	ANXA2	1.36248e-15
0.0289155	0.0348296	0.830198	0.433824	Sex	P07355	ANXA2	0.710031
0.0432193	0.0257234	1.68016	0.136816	PSEN1_genotype	P07355	ANXA2	0.330618
28.1213	0.258339	108.854	1.45565e-12	(Intercept)	P02452	COL1A1	1.0992e-11
0.553055	0.302929	1.82569	0.110642	Sex	P02452	COL1A1	0.278731
-0.70692	0.223728	-3.15973	0.0159343	PSEN1_genotype	P02452	COL1A1	0.0465609
28.0347	0.0474664	590.622	1.05336e-17	(Intercept)	P55072	VCP	8.65246e-15
-0.169534	0.0556592	-3.04592	0.0186903	Sex	P55072	VCP	0.0543417
0.106217	0.0411071	2.5839	0.0362657	PSEN1_genotype	P55072	VCP	0.102921
23.1522	0.167538	138.191	2.7411e-13	(Intercept)	P04350	TUBB4A	3.09387e-12
-0.00266964	0.196455	-0.0135891	0.989537	Sex	P04350	TUBB4A	0.996048
0.205863	0.145092	1.41885	0.198898	PSEN1_genotype	P04350	TUBB4A	0.440436
28.6019	0.154374	185.277	3.52163e-14	(Intercept)	P06576	ATP5F1B	7.14467e-13
0.202352	0.181019	1.11785	0.300523	Sex	P06576	ATP5F1B	0.575292
0.150293	0.133691	1.12418	0.298003	PSEN1_genotype	P06576	ATP5F1B	0.572349
30.2593	0.0618869	488.945	3.95291e-17	(Intercept)	Q71U36	TUBA1A	1.68947e-14
-0.0668405	0.0725689	-0.921063	0.387659	Sex	Q71U36	TUBA1A	0.669165
0.0351804	0.0535956	0.656404	0.532541	PSEN1_genotype	Q71U36	TUBA1A	0.783743
29.424	0.2386	123.319	6.08041e-13	(Intercept)	P08238	HSP90AB1	5.60079e-12
-0.210634	0.279783	-0.752847	0.476092	Sex	P08238	HSP90AB1	0.74335
0.146493	0.206634	0.70895	0.501278	PSEN1_genotype	P08238	HSP90AB1	0.762455
25.2615	0.329717	76.6157	1.69801e-11	(Intercept)	P35580	MYH10	8.47156e-11
-0.243695	0.386628	-0.63031	0.548508	Sex	P35580	MYH10	0.793633
0.00987346	0.285544	0.0345778	0.973382	PSEN1_genotype	P35580	MYH10	0.992478
26.4387	0.0971206	272.226	2.38311e-15	(Intercept)	A4QPB0	IQGAP1	1.48331e-13
-0.0030866	0.113884	-0.027103	0.979134	Sex	A4QPB0	IQGAP1	0.992478
0.00702937	0.0841089	0.0835746	0.935734	PSEN1_genotype	A4QPB0	IQGAP1	0.979832
29.5382	0.0729427	404.952	1.47875e-16	(Intercept)	P14618	PKM	2.72463e-14
-0.220622	0.0855329	-2.57938	0.0365053	Sex	P14618	PKM	0.10351
0.0724756	0.0631702	1.14731	0.288951	PSEN1_genotype	P14618	PKM	0.563383
25.9535	0.151345	171.485	6.05151e-14	(Intercept)	Q14974	KPNB1	1.01827e-12
-0.203631	0.177468	-1.14742	0.288907	Sex	Q14974	KPNB1	0.563383
0.246926	0.131069	1.88394	0.101576	PSEN1_genotype	Q14974	KPNB1	0.259031
28.3447	0.144848	195.685	2.40227e-14	(Intercept)	P02545	LMNA	5.64137e-13
0.1236	0.16985	0.727699	0.490416	Sex	P02545	LMNA	0.754665
0.00205352	0.125442	0.0163702	0.987396	PSEN1_genotype	P02545	LMNA	0.995001
27.0883	0.131855	205.439	1.70909e-14	(Intercept)	P07900	HSP90AA1	4.45405e-13
-0.10054	0.154614	-0.650267	0.53627	Sex	P07900	HSP90AA1	0.786023
0.140487	0.11419	1.23029	0.258325	PSEN1_genotype	P07900	HSP90AA1	0.527164
23.6883	0.362587	65.3312	5.17267e-11	(Intercept)	Q9BQE3	TUBA1C	2.27761e-10
0.476848	0.425171	1.12154	0.299051	Sex	Q9BQE3	TUBA1C	0.573158
0.0175438	0.31401	0.0558703	0.957006	PSEN1_genotype	Q9BQE3	TUBA1C	0.987505
21.558	0.180247	119.602	7.5326e-13	(Intercept)	P14618-2	PKM	6.57922e-12
-0.0458496	0.211359	-0.216928	0.834452	Sex	P14618-2	PKM	0.936731
0.229534	0.156099	1.47044	0.184908	PSEN1_genotype	P14618-2	PKM	0.416823
28.2262	0.0693537	406.989	1.42771e-16	(Intercept)	P26038	MSN	2.72463e-14
0.00983677	0.0813244	0.120957	0.907124	Sex	P26038	MSN	0.967239
0.0705161	0.060062	1.17405	0.278765	PSEN1_genotype	P26038	MSN	0.554159
30.6738	0.0992727	308.985	9.82012e-16	(Intercept)	P04406	GAPDH	8.74399e-14
-0.0636702	0.116408	-0.54696	0.601399	Sex	P04406	GAPDH	0.830942
-0.0133231	0.0859727	-0.154969	0.88122	PSEN1_genotype	P04406	GAPDH	0.955114
31.0634	0.251834	123.349	6.07019e-13	(Intercept)	Q01995	TAGLN	5.59943e-12
0.136662	0.295301	0.462788	0.657559	Sex	Q01995	TAGLN	0.859451
-0.0476734	0.218094	-0.218591	0.833205	PSEN1_genotype	Q01995	TAGLN	0.936151
26.1935	0.196986	132.971	3.58867e-13	(Intercept)	P53621	COPA	3.75318e-12
-0.173852	0.230987	-0.752651	0.476203	Sex	P53621	COPA	0.74335
0.0896487	0.170595	0.525506	0.615461	PSEN1_genotype	P53621	COPA	0.83767
25.5547	0.123421	207.053	1.61802e-14	(Intercept)	Q9BUF5	TUBB6	4.28643e-13
0.0159358	0.144724	0.110112	0.915411	Sex	Q9BUF5	TUBB6	0.971007
0.141785	0.106886	1.32652	0.226307	PSEN1_genotype	Q9BUF5	TUBB6	0.482814
26.2469	0.196565	133.527	3.48538e-13	(Intercept)	A0A024R4E5	HDLBP	3.69946e-12
-0.0513813	0.230493	-0.222919	0.829964	Sex	A0A024R4E5	HDLBP	0.933819
0.0899188	0.170231	0.528217	0.613674	PSEN1_genotype	A0A024R4E5	HDLBP	0.83767
25.4411	0.316383	80.4121	1.21078e-11	(Intercept)	P78527	PRKDC	6.22978e-11
0.0463893	0.370993	0.125041	0.904006	Sex	P78527	PRKDC	0.96577
0.0836711	0.273996	0.305373	0.768963	PSEN1_genotype	P78527	PRKDC	0.907387
27.2269	0.53095	51.2795	2.80914e-10	(Intercept)	P07996	THBS1	1.07008e-09
-0.0278106	0.622594	-0.0446689	0.965619	Sex	P07996	THBS1	0.988892
-0.0643742	0.459816	-0.14	0.892603	PSEN1_genotype	P07996	THBS1	0.960168
27.3751	0.108284	252.809	4.00019e-15	(Intercept)	P06744	GPI	1.92011e-13
-0.211485	0.126974	-1.66558	0.13974	Sex	P06744	GPI	0.336304
0.178875	0.0937764	1.90746	0.0981229	PSEN1_genotype	P06744	GPI	0.251024
26.8551	0.114073	235.42	6.58716e-15	(Intercept)	P13797	PLS3	2.63757e-13
0.273546	0.133763	2.04501	0.0801184	Sex	P13797	PLS3	0.211461
-0.0207892	0.0987902	-0.210438	0.83932	PSEN1_genotype	P13797	PLS3	0.937755
28.1457	0.136742	205.831	1.68648e-14	(Intercept)	P00558	PGK1	4.44939e-13
-0.0492163	0.160344	-0.306941	0.767818	Sex	P00558	PGK1	0.906884
-0.00208971	0.118422	-0.0176463	0.986413	PSEN1_genotype	P00558	PGK1	0.994949
29.8141	0.0736857	404.611	1.48748e-16	(Intercept)	P06733	ENO1	2.72463e-14
-0.187535	0.0864041	-2.17044	0.0665738	Sex	P06733	ENO1	0.179707
0.105231	0.0638137	1.64903	0.143131	PSEN1_genotype	P06733	ENO1	0.342775
26.6743	0.0810147	329.253	6.29481e-16	(Intercept)	P22314	UBA1	6.11455e-14
-0.382123	0.0949981	-4.02242	0.00504406	Sex	P22314	UBA1	0.0150197
0.175971	0.0701608	2.50811	0.0405086	PSEN1_genotype	P22314	UBA1	0.114355
24.9051	0.148028	168.246	6.91555e-14	(Intercept)	Q93008-1	USP9X	1.11471e-12
0.109537	0.173578	0.631051	0.54805	Sex	Q93008-1	USP9X	0.793633
-0.148547	0.128196	-1.15875	0.284557	PSEN1_genotype	Q93008-1	USP9X	0.560115
25.9079	0.245925	105.349	1.83024e-12	(Intercept)	O00410	IPO5	1.31102e-11
-0.204024	0.288372	-0.707503	0.502123	Sex	O00410	IPO5	0.762781
0.40864	0.212977	1.9187	0.0965136	PSEN1_genotype	O00410	IPO5	0.247401
26.1245	0.105901	246.688	4.74886e-15	(Intercept)	Q86VP6	CAND1	2.15922e-13
0.0468548	0.12418	0.377313	0.71712	Sex	Q86VP6	CAND1	0.882895
0.0279233	0.0917132	0.304463	0.769627	PSEN1_genotype	Q86VP6	CAND1	0.907668
29.5333	0.186246	158.571	1.04672e-13	(Intercept)	P68104	EEF1A1	1.52608e-12
-0.117937	0.218393	-0.540021	0.605928	Sex	P68104	EEF1A1	0.833223
0.140575	0.161294	0.871546	0.412348	PSEN1_genotype	P68104	EEF1A1	0.692395
25.5753	0.0769832	332.219	5.91174e-16	(Intercept)	Q13200	PSMD2	5.9219e-14
-0.0879532	0.0902708	-0.974327	0.362353	Sex	Q13200	PSMD2	0.645112
0.133613	0.0666694	2.00411	0.0851023	PSEN1_genotype	Q13200	PSMD2	0.22288
25.9633	0.134506	193.027	2.64363e-14	(Intercept)	P63010	AP2B1	5.92469e-13
0.0397462	0.157723	0.252001	0.808279	Sex	P63010	AP2B1	0.922535
0.135002	0.116486	1.15895	0.284478	PSEN1_genotype	P63010	AP2B1	0.560115
25.8453	0.215276	120.056	7.33535e-13	(Intercept)	P68366	TUBA4A	6.42445e-12
-0.244841	0.252434	-0.96992	0.364398	Sex	P68366	TUBA4A	0.646776
0.211478	0.186435	1.13433	0.294004	PSEN1_genotype	P68366	TUBA4A	0.568986
28.3418	0.140019	202.413	1.89613e-14	(Intercept)	P25705	ATP5F1A	4.78587e-13
0.18208	0.164187	1.10898	0.30408	Sex	P25705	ATP5F1A	0.579678
0.144485	0.12126	1.19153	0.272274	PSEN1_genotype	P25705	ATP5F1A	0.544463
27.9106	0.164568	169.599	6.5385e-14	(Intercept)	P10809	HSPD1	1.06935e-12
0.100543	0.192973	0.521019	0.618425	Sex	P10809	HSPD1	0.83767
0.126629	0.14252	0.888498	0.403769	PSEN1_genotype	P10809	HSPD1	0.682818
28.5748	0.135462	210.943	1.42037e-14	(Intercept)	P62258	YWHAE	3.925e-13
-0.19363	0.158843	-1.219	0.262324	Sex	P62258	YWHAE	0.531361
0.113116	0.117314	0.964218	0.367057	PSEN1_genotype	P62258	YWHAE	0.650263
28.0283	0.0984675	284.645	1.74395e-15	(Intercept)	P08133	ANXA6	1.2022e-13
0.268139	0.115463	2.32229	0.053215	Sex	P08133	ANXA6	0.146989
0.123739	0.0852753	1.45105	0.190059	PSEN1_genotype	P08133	ANXA6	0.426038
25.4491	0.0983446	258.775	3.39763e-15	(Intercept)	Q15436	SEC23A	1.78543e-13
-0.0903473	0.115319	-0.783454	0.459043	Sex	Q15436	SEC23A	0.732042
-0.0697225	0.0851689	-0.818639	0.439968	PSEN1_genotype	Q15436	SEC23A	0.714827
26.3308	0.17837	147.619	1.72719e-13	(Intercept)	Q99832	CCT7	2.17645e-12
-0.0175034	0.209157	-0.0836857	0.935649	Sex	Q99832	CCT7	0.979832
0.107674	0.154473	0.697045	0.508255	PSEN1_genotype	Q99832	CCT7	0.766869
27.3101	0.112252	243.294	5.23234e-15	(Intercept)	Q14764	MVP	2.31342e-13
-0.203748	0.131627	-1.54793	0.165566	Sex	Q14764	MVP	0.382917
0.275551	0.0972127	2.83452	0.0252421	PSEN1_genotype	Q14764	MVP	0.0727968
25.9613	0.253381	102.459	2.22337e-12	(Intercept)	P02751-1	FN1	1.5108e-11
-0.502788	0.297115	-1.69223	0.134438	Sex	P02751-1	FN1	0.326443
0.0733767	0.219434	0.33439	0.747881	PSEN1_genotype	P02751-1	FN1	0.898213
26.6772	0.220569	120.947	6.96564e-13	(Intercept)	P17987	TCP1	6.16806e-12
-0.114665	0.25864	-0.443339	0.670899	Sex	P17987	TCP1	0.862384
0.0930539	0.191018	0.487146	0.641038	PSEN1_genotype	P17987	TCP1	0.849094
28.4177	0.0428018	663.938	4.64365e-18	(Intercept)	P07237	P4HB	7.091e-15
-0.0228501	0.0501895	-0.455277	0.662695	Sex	P07237	P4HB	0.860663
-0.0832668	0.0370674	-2.24636	0.0595167	PSEN1_genotype	P07237	P4HB	0.162436
27.0833	0.124735	217.127	1.16032e-14	(Intercept)	P50990	CCT8	3.42948e-13
-0.100354	0.146264	-0.686113	0.514718	Sex	P50990	CCT8	0.771896
0.0344016	0.108023	0.318465	0.759424	PSEN1_genotype	P50990	CCT8	0.903488
25.6895	0.306073	83.9328	8.97249e-12	(Intercept)	Q08211	DHX9	4.82416e-11
-0.192371	0.358902	-0.535998	0.608562	Sex	Q08211	DHX9	0.835258
0.121067	0.265067	0.456743	0.661691	PSEN1_genotype	Q08211	DHX9	0.860663
28.8375	0.234894	122.768	6.27416e-13	(Intercept)	P50454	SERPINH1	5.70208e-12
-0.0180471	0.275438	-0.0655215	0.949591	Sex	P50454	SERPINH1	0.985162
-0.121917	0.203424	-0.599325	0.567839	PSEN1_genotype	P50454	SERPINH1	0.80737
26.3471	0.165593	159.108	1.02225e-13	(Intercept)	Q7KZF4	SND1	1.50658e-12
-0.268327	0.194174	-1.38188	0.209496	Sex	Q7KZF4	SND1	0.45652
0.131968	0.143407	0.920232	0.388064	PSEN1_genotype	Q7KZF4	SND1	0.669417
27.3369	0.197056	138.727	2.66785e-13	(Intercept)	Q9Y696	CLIC4	3.03255e-12
0.16124	0.231068	0.697801	0.50781	Sex	Q9Y696	CLIC4	0.766646
0.172414	0.170655	1.0103	0.345989	PSEN1_genotype	Q9Y696	CLIC4	0.631409
25.8169	0.100204	257.644	3.50343e-15	(Intercept)	P30153	PPP2R1A	1.81133e-13
0.154845	0.117499	1.31784	0.229047	Sex	P30153	PPP2R1A	0.4871
0.097473	0.086779	1.12323	0.29838	PSEN1_genotype	P30153	PPP2R1A	0.572387
25.8447	0.128403	201.278	1.9723e-14	(Intercept)	O95782	AP2A1	4.93814e-13
-0.0056408	0.150566	-0.0374639	0.971161	Sex	O95782	AP2A1	0.991262
0.0707529	0.111201	0.636264	0.544839	PSEN1_genotype	O95782	AP2A1	0.791866
25.2669	0.402222	62.8184	6.80415e-11	(Intercept)	P53396	ACLY	2.91587e-10
-0.533758	0.471647	-1.13169	0.295039	Sex	P53396	ACLY	0.570072
0.522236	0.348334	1.49924	0.177491	PSEN1_genotype	P53396	ACLY	0.404082
27.1009	0.236855	114.42	1.02694e-12	(Intercept)	P60842	EIF4A1	8.32325e-12
-0.208422	0.277737	-0.750429	0.477458	Sex	P60842	EIF4A1	0.744221
0.171127	0.205122	0.83427	0.431675	PSEN1_genotype	P60842	EIF4A1	0.708597
24.7516	0.129359	191.34	2.81115e-14	(Intercept)	Q9NYU2	UGGT1	6.02752e-13
0.0478942	0.151687	0.315743	0.761403	Sex	Q9NYU2	UGGT1	0.904457
-0.139214	0.112029	-1.24266	0.254002	PSEN1_genotype	Q9NYU2	UGGT1	0.522104
21.829	0.20014	109.069	1.43575e-12	(Intercept)	P50990-2	CCT8	1.08673e-11
-0.181052	0.234685	-0.771467	0.46567	Sex	P50990-2	CCT8	0.737221
0.00466455	0.173327	0.0269119	0.979281	PSEN1_genotype	P50990-2	CCT8	0.992478
24.8863	0.28631	86.9209	7.02513e-12	(Intercept)	P54652	HSPA2	3.90593e-11
-0.0202674	0.335728	-0.0603687	0.953549	Sex	P54652	HSPA2	0.986322
0.199066	0.247951	0.802842	0.448462	PSEN1_genotype	P54652	HSPA2	0.722163
26.5349	0.119773	221.544	1.00776e-14	(Intercept)	Q14195-2	DPYSL3	3.2167e-13
0.00846711	0.140446	0.0602874	0.953612	Sex	Q14195-2	DPYSL3	0.986322
-0.363225	0.103726	-3.50177	0.00996929	PSEN1_genotype	Q14195-2	DPYSL3	0.0293989
26.9926	0.058085	464.709	5.64242e-17	(Intercept)	P50395	GDI2	2.26085e-14
0.0244159	0.0681107	0.358474	0.730556	Sex	P50395	GDI2	0.891362
-0.0407792	0.0503031	-0.810671	0.444238	PSEN1_genotype	P50395	GDI2	0.71801
26.487	0.099014	267.508	2.6933e-15	(Intercept)	Q9Y4L1	HYOU1	1.57571e-13
0.0553003	0.116104	0.476298	0.64837	Sex	Q9Y4L1	HYOU1	0.853531
-0.0419522	0.0857486	-0.489246	0.639624	PSEN1_genotype	Q9Y4L1	HYOU1	0.848362
25.2857	0.288414	87.6716	6.61506e-12	(Intercept)	E9PDF6	MYO1B	3.71359e-11
-0.0326579	0.338195	-0.0965653	0.925778	Sex	E9PDF6	MYO1B	0.974741
0.165053	0.249774	0.660811	0.529873	PSEN1_genotype	E9PDF6	MYO1B	0.781983
26.3627	0.121398	217.159	1.15911e-14	(Intercept)	P05023	ATP1A1	3.42948e-13
-0.268376	0.142352	-1.88531	0.101372	Sex	P05023	ATP1A1	0.258615
0.0949866	0.105134	0.903485	0.396295	PSEN1_genotype	P05023	ATP1A1	0.675703
25.9214	0.123462	209.955	1.46784e-14	(Intercept)	P19367	HK1	3.98742e-13
0.173405	0.144772	1.19779	0.26998	Sex	P19367	HK1	0.541904
0.168231	0.106921	1.57341	0.159622	PSEN1_genotype	P19367	HK1	0.372529
26.1113	0.336844	77.5175	1.56461e-11	(Intercept)	P52272	HNRNPM	7.86722e-11
-0.132591	0.394985	-0.335686	0.746944	Sex	P52272	HNRNPM	0.897922
0.0751039	0.291716	0.257456	0.804231	PSEN1_genotype	P52272	HNRNPM	0.92103
28.6745	0.120968	237.042	6.27818e-15	(Intercept)	P04075	ALDOA	2.58009e-13
-0.20417	0.141848	-1.43936	0.193227	Sex	P04075	ALDOA	0.431733
0.119831	0.104762	1.14385	0.290291	PSEN1_genotype	P04075	ALDOA	0.564369
25.8322	0.300133	86.0692	7.52599e-12	(Intercept)	Q05707	COL14A1	4.12739e-11
0.32003	0.351937	0.909337	0.393404	Sex	Q05707	COL14A1	0.67339
-0.357203	0.259923	-1.37426	0.211743	PSEN1_genotype	Q05707	COL14A1	0.460632
27.1074	0.201659	134.422	3.32631e-13	(Intercept)	P05556	ITGB1	3.59007e-12
-0.290044	0.236466	-1.22658	0.259635	Sex	P05556	ITGB1	0.528586
0.356879	0.174642	2.04349	0.0802984	PSEN1_genotype	P05556	ITGB1	0.211849
26.0455	0.10132	257.061	3.55939e-15	(Intercept)	P34932	HSPA4	1.8153e-13
-0.0839832	0.118809	-0.706878	0.502488	Sex	P34932	HSPA4	0.762781
0.101263	0.0877459	1.15405	0.286354	PSEN1_genotype	P34932	HSPA4	0.56186
29.0994	0.117596	247.452	4.64708e-15	(Intercept)	P08758	ANXA5	2.13365e-13
0.137776	0.137894	0.999145	0.351003	Sex	P08758	ANXA5	0.635585
-0.14831	0.101841	-1.45628	0.188655	PSEN1_genotype	P08758	ANXA5	0.423483
25.4414	0.23868	106.592	1.68603e-12	(Intercept)	P53618	COPB1	1.23392e-11
-0.140977	0.279877	-0.50371	0.629927	Sex	P53618	COPB1	0.84238
0.0298203	0.206703	0.144266	0.889356	PSEN1_genotype	P53618	COPB1	0.958746
28.1624	0.1309	215.145	1.23724e-14	(Intercept)	J3QRS3	MYL12A	3.51743e-13
0.0782601	0.153493	0.50986	0.625828	Sex	J3QRS3	MYL12A	0.842049
-0.125564	0.113362	-1.10764	0.304621	PSEN1_genotype	J3QRS3	MYL12A	0.580364
27.0153	0.195615	138.104	2.75317e-13	(Intercept)	P38646	HSPA9	3.09659e-12
0.264609	0.229379	1.15359	0.286532	Sex	P38646	HSPA9	0.561933
0.0180237	0.169408	0.106392	0.918256	PSEN1_genotype	P38646	HSPA9	0.971923
25.5533	0.210818	121.21	6.86054e-13	(Intercept)	P35606	COPB2	6.09829e-12
-0.0735315	0.247207	-0.29745	0.774757	Sex	P35606	COPB2	0.910374
-0.00972676	0.182574	-0.0532757	0.959001	PSEN1_genotype	P35606	COPB2	0.987626
28.1984	0.0678085	415.854	1.22782e-16	(Intercept)	P30101	PDIA3	2.71434e-14
-0.182263	0.0795125	-2.29226	0.0556223	Sex	P30101	PDIA3	0.153045
0.0670517	0.0587239	1.14181	0.291081	PSEN1_genotype	P30101	PDIA3	0.565319
26.5286	0.249022	106.531	1.69279e-12	(Intercept)	G3V1L9	TJP1	1.23746e-11
-0.249761	0.292004	-0.855337	0.420674	Sex	G3V1L9	TJP1	0.699414
-0.180803	0.215659	-0.838373	0.429516	PSEN1_genotype	G3V1L9	TJP1	0.706783
25.202	0.281537	89.516	5.71863e-12	(Intercept)	P24844	MYL9	3.29399e-11
-0.132026	0.330131	-0.399919	0.701138	Sex	P24844	MYL9	0.878768
-0.160287	0.243818	-0.657405	0.531934	PSEN1_genotype	P24844	MYL9	0.783349
26.9142	0.0641742	419.392	1.15712e-16	(Intercept)	Q14697	GANAB	2.64938e-14
0.0287067	0.0752509	0.38148	0.714163	Sex	Q14697	GANAB	0.882895
-0.109247	0.0555765	-1.96571	0.0900592	PSEN1_genotype	Q14697	GANAB	0.233848
25.8262	0.0608838	424.189	1.06858e-16	(Intercept)	Q99460	PSMD1	2.63487e-14
-0.115016	0.0713926	-1.61103	0.151207	Sex	Q99460	PSMD1	0.356787
-0.0255882	0.0527269	-0.485296	0.642286	PSEN1_genotype	Q99460	PSMD1	0.849709
25.818	0.117378	219.956	1.05982e-14	(Intercept)	P38606	ATP6V1A	3.30329e-13
0.0243006	0.137638	0.176554	0.864858	Sex	P38606	ATP6V1A	0.950069
0.165866	0.101653	1.6317	0.146764	PSEN1_genotype	P38606	ATP6V1A	0.349388
26.7203	0.152944	174.707	5.31251e-14	(Intercept)	Q9UHD8-5	SEPTIN9	9.28024e-13
0.0865002	0.179343	0.482318	0.644296	Sex	Q9UHD8-5	SEPTIN9	0.850089
-0.0798815	0.132453	-0.603092	0.565468	PSEN1_genotype	Q9UHD8-5	SEPTIN9	0.805424
26.4916	0.635371	41.6947	1.19065e-09	(Intercept)	P08473	MME	4.16434e-09
0.460531	0.745039	0.61813	0.556059	Sex	P08473	MME	0.799873
-0.387192	0.550248	-0.703669	0.504366	PSEN1_genotype	P08473	MME	0.763876
25.4871	0.213916	119.145	7.73691e-13	(Intercept)	Q9Y678	COPG1	6.70288e-12
-0.0956232	0.250839	-0.381213	0.714352	Sex	Q9Y678	COPG1	0.882895
-0.0737929	0.185257	-0.398327	0.702259	PSEN1_genotype	Q9Y678	COPG1	0.879161
27.9536	0.118654	235.59	6.55402e-15	(Intercept)	P27797	CALR	2.63757e-13
-0.264301	0.139134	-1.89962	0.0992622	Sex	P27797	CALR	0.253736
0.127667	0.102757	1.24241	0.254089	PSEN1_genotype	P27797	CALR	0.522104
25.2285	0.712072	35.4297	3.70416e-09	(Intercept)	P12111	COL6A3	1.23555e-08
-0.371886	0.834978	-0.445384	0.669491	Sex	P12111	COL6A3	0.862215
-0.0929351	0.616672	-0.150704	0.88446	PSEN1_genotype	P12111	COL6A3	0.957136
25.5123	0.120547	211.638	1.38807e-14	(Intercept)	Q96AC1	FERMT2	3.85235e-13
0.0747069	0.141354	0.52851	0.613482	Sex	Q96AC1	FERMT2	0.83767
-0.0932574	0.104397	-0.893299	0.401364	PSEN1_genotype	Q96AC1	FERMT2	0.680365
25.3728	0.184654	137.407	2.85234e-13	(Intercept)	P46821	MAP1B	3.17472e-12
-0.202029	0.216526	-0.933047	0.381852	Sex	P46821	MAP1B	0.663789
-0.238554	0.159915	-1.49176	0.179391	PSEN1_genotype	P46821	MAP1B	0.407251
26.2155	0.174107	150.572	1.50369e-13	(Intercept)	P48643	CCT5	1.98357e-12
-0.0712828	0.204158	-0.349155	0.737241	Sex	P48643	CCT5	0.893072
0.172733	0.150781	1.14559	0.289616	PSEN1_genotype	P48643	CCT5	0.56367
26.9758	0.066341	406.624	1.43671e-16	(Intercept)	P61158	ACTR3	2.72463e-14
-0.0119314	0.0777918	-0.153376	0.88243	Sex	P61158	ACTR3	0.95585
0.114549	0.057453	1.99378	0.0864081	PSEN1_genotype	P61158	ACTR3	0.225831
28.0167	0.101639	275.649	2.18351e-15	(Intercept)	P63104	YWHAZ	1.42841e-13
-0.0765209	0.119182	-0.64205	0.541288	Sex	P63104	YWHAZ	0.789118
0.182702	0.0880219	2.07564	0.0765766	PSEN1_genotype	P63104	YWHAZ	0.203453
19.7576	0.998395	19.7894	2.10286e-07	(Intercept)	O14950	MYL12B	6.41057e-07
0.0238417	1.17072	0.020365	0.984321	Sex	O14950	MYL12B	0.993776
-0.89176	0.864635	-1.03137	0.336679	PSEN1_genotype	O14950	MYL12B	0.6206
27.47	0.159365	172.372	5.83699e-14	(Intercept)	O95302	FKBP9	9.89971e-13
0.132341	0.186872	0.708194	0.501719	Sex	O95302	FKBP9	0.762751
-0.152116	0.138014	-1.10218	0.306831	PSEN1_genotype	O95302	FKBP9	0.582827
25.2025	0.258612	97.453	3.15656e-12	(Intercept)	P45974-2	USP5	2.00364e-11
-0.671686	0.30325	-2.21496	0.0623392	Sex	P45974-2	USP5	0.169346
-0.144121	0.223965	-0.643499	0.540401	PSEN1_genotype	P45974-2	USP5	0.788106
27.4098	0.60139	45.5774	6.39705e-10	(Intercept)	P04264	KRT1	2.30921e-09
-1.11041	0.705192	-1.57462	0.159346	Sex	P04264	KRT1	0.372156
-0.254352	0.520819	-0.48837	0.640214	PSEN1_genotype	P04264	KRT1	0.84842
27.2253	0.206973	131.541	3.87089e-13	(Intercept)	P63244	RACK1	3.95164e-12
-0.135887	0.242697	-0.559902	0.593003	Sex	P63244	RACK1	0.825898
0.061399	0.179244	0.342545	0.741996	PSEN1_genotype	P63244	RACK1	0.895845
29.0226	0.0412425	703.707	3.0904e-18	(Intercept)	P62937	PPIA	6.60418e-15
0.0439937	0.0483612	0.90969	0.39323	Sex	P62937	PPIA	0.67339
-0.0253524	0.0357171	-0.709813	0.500774	PSEN1_genotype	P62937	PPIA	0.762455
27.3782	0.0772057	354.614	3.74465e-16	(Intercept)	P18669	PGAM1	4.8543e-14
-0.152386	0.0905317	-1.68324	0.136205	Sex	P18669	PGAM1	0.329596
0.0507297	0.0668621	0.758721	0.472788	PSEN1_genotype	P18669	PGAM1	0.741787
27.3742	0.217403	125.915	5.25592e-13	(Intercept)	P06396-2	GSN	4.95525e-12
0.0200693	0.254927	0.0787255	0.939454	Sex	P06396-2	GSN	0.981214
0.0328855	0.188276	0.174666	0.866287	PSEN1_genotype	P06396-2	GSN	0.950499
25.8216	0.15984	161.546	9.19057e-14	(Intercept)	P28482	MAPK1	1.38312e-12
-0.0311002	0.18743	-0.16593	0.872903	Sex	P28482	MAPK1	0.951893
0.0989417	0.138426	0.714763	0.497894	PSEN1_genotype	P28482	MAPK1	0.761252
25.3273	0.258567	97.9526	3.04564e-12	(Intercept)	P49588	AARS1	1.94896e-11
0.0443234	0.303196	0.146187	0.887895	Sex	P49588	AARS1	0.957653
-0.0509951	0.223925	-0.227733	0.826363	PSEN1_genotype	P49588	AARS1	0.932385
25.2046	0.176078	143.145	2.14234e-13	(Intercept)	Q86UP2	KTN1	2.55764e-12
-0.0376417	0.206469	-0.182311	0.860506	Sex	Q86UP2	KTN1	0.94731
0.079919	0.152488	0.524101	0.616389	PSEN1_genotype	Q86UP2	KTN1	0.83767
29.5048	0.123662	238.592	5.99824e-15	(Intercept)	P07737	PFN1	2.49706e-13
-0.0789128	0.145007	-0.544199	0.603199	Sex	P07737	PFN1	0.832244
0.0164205	0.107095	0.153327	0.882467	PSEN1_genotype	P07737	PFN1	0.95585
24.7835	0.163235	151.827	1.41878e-13	(Intercept)	P60660	MYL6	1.90289e-12
-0.0424993	0.19141	-0.222033	0.830627	Sex	P60660	MYL6	0.934236
0.0711271	0.141365	0.503144	0.630305	PSEN1_genotype	P60660	MYL6	0.84238
26.3914	0.322904	81.7314	1.08053e-11	(Intercept)	P61978-3	HNRNPK	5.66881e-11
-0.0606943	0.378638	-0.160296	0.877176	Sex	P61978-3	HNRNPK	0.953555
0.197422	0.279643	0.705979	0.503013	PSEN1_genotype	P61978-3	HNRNPK	0.762781
23.4215	0.167063	140.195	2.47832e-13	(Intercept)	Q9Y4G6	TLN2	2.88883e-12
0.233748	0.195899	1.19321	0.271656	Sex	Q9Y4G6	TLN2	0.544076
-0.169467	0.144681	-1.17131	0.279795	PSEN1_genotype	Q9Y4G6	TLN2	0.555001
26.9248	0.428596	62.821	6.80219e-11	(Intercept)	Q5TCU3	TPM2	2.91587e-10
0.0866289	0.502573	0.172371	0.868024	Sex	Q5TCU3	TPM2	0.951196
-0.542533	0.371175	-1.46166	0.187223	PSEN1_genotype	Q5TCU3	TPM2	0.421085
26.1252	0.216551	120.642	7.08966e-13	(Intercept)	P11940	PABPC1	6.26922e-12
0.104057	0.253928	0.409789	0.694211	Sex	P11940	PABPC1	0.876184
0.0801226	0.187539	0.427233	0.682044	PSEN1_genotype	P11940	PABPC1	0.869519
26.0679	0.368404	70.759	2.96085e-11	(Intercept)	P12109	COL6A1	1.38151e-10
-0.346035	0.431992	-0.801021	0.449449	Sex	P12109	COL6A1	0.723357
0.281541	0.319047	0.882442	0.406819	PSEN1_genotype	P12109	COL6A1	0.686708
26.1477	0.161386	162.019	9.00436e-14	(Intercept)	P12236	SLC25A6	1.36484e-12
0.188933	0.189242	0.998369	0.351354	Sex	P12236	SLC25A6	0.635716
0.27463	0.139765	1.96495	0.0901602	PSEN1_genotype	P12236	SLC25A6	0.234015
25.0349	0.206471	121.251	6.84421e-13	(Intercept)	O14980	XPO1	6.09419e-12
0.091532	0.242109	0.378061	0.716589	Sex	O14980	XPO1	0.882895
-0.055926	0.178809	-0.312769	0.763568	PSEN1_genotype	O14980	XPO1	0.90497
25.378	0.234693	108.132	1.52502e-12	(Intercept)	P07814	EPRS1	1.13685e-11
0.0150345	0.275202	0.0546308	0.957959	Sex	P07814	EPRS1	0.987626
-0.0105717	0.20325	-0.0520131	0.959971	PSEN1_genotype	P07814	EPRS1	0.987641
25.5639	0.108621	235.351	6.60076e-15	(Intercept)	O00159	MYO1C	2.63757e-13
0.0179777	0.127369	0.141147	0.89173	Sex	O00159	MYO1C	0.959679
-0.0269604	0.0940682	-0.286604	0.782712	PSEN1_genotype	O00159	MYO1C	0.913806
27.1228	0.145272	186.703	3.33763e-14	(Intercept)	Q07065	CKAP4	6.85819e-13
0.0828453	0.170347	0.486333	0.641586	Sex	Q07065	CKAP4	0.849094
0.0231695	0.125809	0.184163	0.859107	PSEN1_genotype	Q07065	CKAP4	0.946997
21.0592	0.492273	42.7795	9.95335e-10	(Intercept)	P09493-7	TPM1	3.50802e-09
0.26949	0.577242	0.466858	0.654784	Sex	P09493-7	TPM1	0.857573
-0.216814	0.426321	-0.508569	0.626687	PSEN1_genotype	P09493-7	TPM1	0.842049
26.4432	0.0408346	647.569	5.53034e-18	(Intercept)	P61160	ACTR2	7.091e-15
-0.00620586	0.0478828	-0.129605	0.900524	Sex	P61160	ACTR2	0.964723
0.0688249	0.0353638	1.9462	0.0926854	PSEN1_genotype	P61160	ACTR2	0.239599
26.6654	0.0506298	526.673	2.34939e-17	(Intercept)	O15144	ARPC2	1.41559e-14
-0.0210214	0.0593687	-0.354081	0.733704	Sex	O15144	ARPC2	0.892041
0.0468013	0.0438467	1.06738	0.321221	PSEN1_genotype	O15144	ARPC2	0.600393
26.0666	0.236259	110.331	1.32472e-12	(Intercept)	P78371	CCT2	1.01832e-11
0.0334745	0.277038	0.12083	0.907221	Sex	P78371	CCT2	0.967239
-0.023877	0.204606	-0.116697	0.910378	PSEN1_genotype	P78371	CCT2	0.968422
28.4855	0.366959	77.6258	1.54939e-11	(Intercept)	P09493-8	TPM1	7.80909e-11
0.255004	0.430298	0.592623	0.572073	Sex	P09493-8	TPM1	0.810689
-0.516324	0.317796	-1.6247	0.148254	PSEN1_genotype	P09493-8	TPM1	0.352077
28.4965	0.116632	244.329	5.07919e-15	(Intercept)	P04083	ANXA1	2.27711e-13
0.267064	0.136763	1.95275	0.0917954	Sex	P04083	ANXA1	0.23749
0.15901	0.101006	1.57426	0.159429	PSEN1_genotype	P04083	ANXA1	0.372213
26.0233	0.212027	122.736	6.2856e-13	(Intercept)	P27348	YWHAQ	5.70208e-12
-0.144032	0.248624	-0.579319	0.580531	Sex	P27348	YWHAQ	0.817442
0.25993	0.183621	1.41558	0.199815	PSEN1_genotype	P27348	YWHAQ	0.442034
26.4619	0.262852	100.672	2.51461e-12	(Intercept)	Q8WX93	PALLD	1.66886e-11
0.00896427	0.308221	0.0290839	0.97761	Sex	Q8WX93	PALLD	0.992478
0.00747753	0.227637	0.0328485	0.974712	PSEN1_genotype	Q8WX93	PALLD	0.992478
27.1621	0.147844	183.721	3.73575e-14	(Intercept)	P26641	EEF1G	7.44573e-13
-0.0861626	0.173362	-0.497009	0.634411	Sex	P26641	EEF1G	0.845056
0.122161	0.128037	0.954107	0.371808	PSEN1_genotype	P26641	EEF1G	0.653953
29.4874	0.29851	98.7819	2.8712e-12	(Intercept)	A7XZE4	TPM2	1.85184e-11
0.194182	0.350033	0.554752	0.596336	Sex	A7XZE4	TPM2	0.827601
-0.390399	0.258517	-1.51015	0.174753	PSEN1_genotype	A7XZE4	TPM2	0.39925
26.9489	0.0707724	380.783	2.27494e-16	(Intercept)	Q00325-2	SLC25A3	3.72256e-14
0.148757	0.082988	1.79251	0.116151	Sex	Q00325-2	SLC25A3	0.290309
0.146305	0.0612907	2.38706	0.0483771	PSEN1_genotype	Q00325-2	SLC25A3	0.134553
24.9818	0.315385	79.2105	1.34521e-11	(Intercept)	O00571	DDX3X	6.84457e-11
-0.0700219	0.369822	-0.189339	0.8552	Sex	O00571	DDX3X	0.94488
0.145925	0.273132	0.534265	0.609699	PSEN1_genotype	O00571	DDX3X	0.835792
23.0726	0.339459	67.9687	3.92252e-11	(Intercept)	P60660-2	MYL6	1.78097e-10
-0.582925	0.398051	-1.46445	0.186485	Sex	P60660-2	MYL6	0.419865
0.31229	0.29398	1.06228	0.323375	PSEN1_genotype	P60660-2	MYL6	0.602837
25.6867	0.185	138.847	2.65173e-13	(Intercept)	Q9P2E9	RRBP1	3.02495e-12
0.0170606	0.216931	0.0786451	0.939516	Sex	Q9P2E9	RRBP1	0.981214
0.164615	0.160215	1.02747	0.33839	PSEN1_genotype	Q9P2E9	RRBP1	0.623037
26.502	0.256439	103.346	2.09326e-12	(Intercept)	P08865	RPSA	1.4571e-11
-0.118845	0.300701	-0.395226	0.704444	Sex	P08865	RPSA	0.880433
0.263159	0.222082	1.18496	0.274698	PSEN1_genotype	P08865	RPSA	0.548423
22.3293	0.151975	146.927	1.78493e-13	(Intercept)	Q5T4S7	UBR4	2.23064e-12
0.0628593	0.178207	0.352732	0.734671	Sex	Q5T4S7	UBR4	0.892041
-0.0807206	0.131614	-0.613311	0.559063	PSEN1_genotype	Q5T4S7	UBR4	0.800663
25.815	0.19763	130.623	4.06527e-13	(Intercept)	Q15365	PCBP1	4.07863e-12
-0.0504412	0.231742	-0.217661	0.833902	Sex	Q15365	PCBP1	0.936566
0.168909	0.171153	0.986887	0.356574	PSEN1_genotype	Q15365	PCBP1	0.639859
26.932	0.180194	149.461	1.58364e-13	(Intercept)	A0A5F9ZHM4	LDHB	2.04692e-12
-0.0710148	0.211296	-0.336091	0.746652	Sex	A0A5F9ZHM4	LDHB	0.897915
-0.0158954	0.156053	-0.101859	0.921725	PSEN1_genotype	A0A5F9ZHM4	LDHB	0.972864
25.9808	0.231808	112.079	1.18675e-12	(Intercept)	P00367	GLUD1	9.34678e-12
0.153601	0.271819	0.565084	0.589659	Sex	P00367	GLUD1	0.824391
0.0895425	0.200752	0.446036	0.669041	PSEN1_genotype	P00367	GLUD1	0.861982
26.3755	0.18367	143.603	2.09495e-13	(Intercept)	P04843	RPN1	2.51042e-12
0.119081	0.215372	0.552907	0.597533	Sex	P04843	RPN1	0.828636
0.0603602	0.159063	0.379474	0.715585	PSEN1_genotype	P04843	RPN1	0.882895
28.6208	0.0775614	369.008	2.83436e-16	(Intercept)	O43852	CALU	4.16117e-14
0.0543413	0.0909488	0.597494	0.568994	Sex	O43852	CALU	0.808112
-0.0954922	0.0671701	-1.42165	0.198115	PSEN1_genotype	O43852	CALU	0.439944
26.5291	0.0761974	348.163	4.25809e-16	(Intercept)	Q01813	PFKP	4.94592e-14
-0.117659	0.0893493	-1.31684	0.229362	Sex	Q01813	PFKP	0.487242
-0.0476798	0.0659889	-0.722543	0.493388	PSEN1_genotype	Q01813	PFKP	0.757087
25.3971	0.134266	189.154	3.04647e-14	(Intercept)	P28838	LAP3	6.4171e-13
0.375753	0.157441	2.38662	0.0484084	Sex	P28838	LAP3	0.134582
-0.0884806	0.116278	-0.76094	0.471544	PSEN1_genotype	P28838	LAP3	0.741311
27.5348	0.123307	223.302	9.53527e-15	(Intercept)	P05141	SLC25A5	3.20056e-13
0.111053	0.14459	0.768053	0.467569	Sex	P05141	SLC25A5	0.738322
0.165571	0.106787	1.55048	0.164962	PSEN1_genotype	P05141	SLC25A5	0.381965
23.3227	0.35204	66.2503	4.69143e-11	(Intercept)	O95373	IPO7	2.09012e-10
-0.0382792	0.412803	-0.0927298	0.928716	Sex	O95373	IPO7	0.97594
0.252725	0.304875	0.828946	0.434486	PSEN1_genotype	O95373	IPO7	0.71018
26.099	0.10712	243.642	5.1803e-15	(Intercept)	Q16181	SEPTIN7	2.30631e-13
0.0420851	0.12561	0.335046	0.747407	Sex	Q16181	SEPTIN7	0.897977
-0.0284641	0.092769	-0.306828	0.7679	PSEN1_genotype	Q16181	SEPTIN7	0.906884
25.7648	0.171563	150.177	1.53156e-13	(Intercept)	P50991	CCT4	2.00384e-12
-0.0896297	0.201175	-0.44553	0.66939	Sex	P50991	CCT4	0.862215
0.0638379	0.148578	0.42966	0.680359	PSEN1_genotype	P50991	CCT4	0.868267
23.8128	0.166746	142.809	2.17777e-13	(Intercept)	Q16531	DDB1	2.5855e-12
0.496099	0.195527	2.53725	0.0388198	Sex	Q16531	DDB1	0.109733
0.0200447	0.144406	0.138808	0.893511	PSEN1_genotype	Q16531	DDB1	0.960723
23.3993	0.224985	104.004	2.00241e-12	(Intercept)	P31150	GDI1	1.40147e-11
-0.0702907	0.263818	-0.266437	0.797581	Sex	P31150	GDI1	0.918537
0.128861	0.194842	0.661361	0.52954	PSEN1_genotype	P31150	GDI1	0.781983
24.7223	0.136289	181.396	4.08406e-14	(Intercept)	P36871	PGM1	7.88642e-13
0.179072	0.159813	1.12051	0.299464	Sex	P36871	PGM1	0.573778
-0.0523069	0.11803	-0.443166	0.671018	PSEN1_genotype	P36871	PGM1	0.862384
25.372	0.109261	232.214	7.25079e-15	(Intercept)	P07384	CAPN1	2.80029e-13
-0.0337718	0.12812	-0.263594	0.799684	Sex	P07384	CAPN1	0.918776
-0.0343614	0.0946232	-0.363139	0.727219	PSEN1_genotype	P07384	CAPN1	0.889903
26.8051	0.214448	124.996	5.53218e-13	(Intercept)	P41250	GARS1	5.15506e-12
0.159254	0.251462	0.633313	0.546655	Sex	P41250	GARS1	0.793255
-0.0278633	0.185717	-0.150031	0.884972	PSEN1_genotype	P41250	GARS1	0.9574
26.2501	0.13943	188.267	3.14839e-14	(Intercept)	Q16555	DPYSL2	6.59619e-13
-0.187986	0.163496	-1.14979	0.287993	Sex	Q16555	DPYSL2	0.563235
0.092957	0.12075	0.76983	0.46658	PSEN1_genotype	Q16555	DPYSL2	0.738027
27.1359	0.158815	170.865	6.20708e-14	(Intercept)	P16615	ATP2A2	1.0336e-12
-0.115117	0.186227	-0.618153	0.556044	Sex	P16615	ATP2A2	0.799873
-0.136446	0.137538	-0.992063	0.354213	PSEN1_genotype	P16615	ATP2A2	0.637882
25.9398	0.0791829	327.594	6.52133e-16	(Intercept)	H0YFD6	HADHA	6.24004e-14
0.200133	0.0928502	2.15544	0.068065	Sex	H0YFD6	HADHA	0.183193
0.166175	0.0685744	2.42327	0.0458711	PSEN1_genotype	H0YFD6	HADHA	0.128307
25.755	0.143297	179.732	4.35615e-14	(Intercept)	Q9NZN4	EHD2	8.25055e-13
0.189009	0.16803	1.12485	0.297739	Sex	Q9NZN4	EHD2	0.57219
-0.0811209	0.124099	-0.653681	0.534193	PSEN1_genotype	Q9NZN4	EHD2	0.785125
25.3065	0.224219	112.865	1.1301e-12	(Intercept)	P15311	EZR	8.9675e-12
-0.193298	0.26292	-0.735195	0.486117	Sex	P15311	EZR	0.751504
0.261632	0.19418	1.34737	0.219841	PSEN1_genotype	P15311	EZR	0.472162
25.5931	0.232508	110.074	1.34648e-12	(Intercept)	A0A0G2JIW1	HSPA1B	1.0301e-11
0.0702793	0.27264	0.257773	0.803996	Sex	A0A0G2JIW1	HSPA1B	0.920925
-0.229105	0.201358	-1.1378	0.292645	PSEN1_genotype	A0A0G2JIW1	HSPA1B	0.567497
27.2749	0.179245	152.165	1.39689e-13	(Intercept)	P00338	LDHA	1.8814e-12
-0.220243	0.210184	-1.04786	0.329531	Sex	P00338	LDHA	0.610408
-0.177546	0.155231	-1.14375	0.290328	PSEN1_genotype	P00338	LDHA	0.564369
26.2307	0.163667	160.269	9.71559e-14	(Intercept)	P49368	CCT3	1.44182e-12
-0.100484	0.191917	-0.523584	0.61673	Sex	P49368	CCT3	0.83767
0.0969341	0.14174	0.683887	0.51604	PSEN1_genotype	P49368	CCT3	0.772794
26.9379	0.100602	267.766	2.6752e-15	(Intercept)	O75083	WDR1	1.57571e-13
-0.13413	0.117967	-1.13702	0.29295	Sex	O75083	WDR1	0.567918
0.00773599	0.0871243	0.0887926	0.931734	PSEN1_genotype	O75083	WDR1	0.977474
26.9117	0.276563	97.308	3.18961e-12	(Intercept)	P22626	HNRNPA2B1	2.02061e-11
0.0209807	0.324298	0.0646957	0.950225	Sex	P22626	HNRNPA2B1	0.985424
0.0590761	0.23951	0.246654	0.812253	PSEN1_genotype	P22626	HNRNPA2B1	0.925423
27.768	0.10142	273.791	2.28938e-15	(Intercept)	P37802	TAGLN2	1.43965e-13
0.0413975	0.118926	0.348094	0.738003	Sex	P37802	TAGLN2	0.893072
-0.232136	0.0878327	-2.64293	0.0332816	PSEN1_genotype	P37802	TAGLN2	0.0947883
25.3409	0.12187	207.934	1.57066e-14	(Intercept)	Q92499	DDX1	4.21318e-13
0.0714974	0.142906	0.500312	0.632198	Sex	Q92499	DDX1	0.843606
-0.0210713	0.105543	-0.199647	0.847433	PSEN1_genotype	Q92499	DDX1	0.940518
25.9476	0.101826	254.823	3.7841e-15	(Intercept)	P62136	PPP1CA	1.8519e-13
-0.0592708	0.119402	-0.496399	0.634819	Sex	P62136	PPP1CA	0.845133
0.0771357	0.0881839	0.874714	0.410735	PSEN1_genotype	P62136	PPP1CA	0.691134
26.2803	0.116585	225.417	8.92655e-15	(Intercept)	Q07960	ARHGAP1	3.11933e-13
0.178968	0.136708	1.30912	0.231827	Sex	Q07960	ARHGAP1	0.490671
0.0666102	0.100966	0.659731	0.530526	PSEN1_genotype	Q07960	ARHGAP1	0.782039
26.7391	0.158296	168.918	6.72531e-14	(Intercept)	Q01518	CAP1	1.09407e-12
-0.0739414	0.185619	-0.39835	0.702243	Sex	Q01518	CAP1	0.879161
0.12602	0.137089	0.919261	0.388538	PSEN1_genotype	Q01518	CAP1	0.669781
23.8752	0.236952	100.76	2.49942e-12	(Intercept)	O94973	AP2A2	1.66222e-11
-0.0748285	0.277851	-0.269311	0.795456	Sex	O94973	AP2A2	0.917368
-0.0514652	0.205207	-0.250796	0.809174	PSEN1_genotype	O94973	AP2A2	0.923078
28.3674	0.123569	229.567	7.85655e-15	(Intercept)	G3V1V0	MYL6	2.89473e-13
0.0984557	0.144898	0.679483	0.518662	Sex	G3V1V0	MYL6	0.774369
-0.0541057	0.107014	-0.505594	0.62867	PSEN1_genotype	G3V1V0	MYL6	0.84238
27.8662	0.0777718	358.308	3.48265e-16	(Intercept)	Q99536	VAT1	4.75048e-14
-0.0584638	0.0911956	-0.641082	0.541881	Sex	Q99536	VAT1	0.789187
0.116064	0.0673524	1.72323	0.128511	PSEN1_genotype	Q99536	VAT1	0.31458
26.5274	0.186369	142.338	2.22877e-13	(Intercept)	Q7Z6Z7	HUWE1	2.63143e-12
0.0925544	0.218537	0.423518	0.684626	Sex	Q7Z6Z7	HUWE1	0.870688
-0.178351	0.1614	-1.10502	0.305678	PSEN1_genotype	Q7Z6Z7	HUWE1	0.581341
26.8257	0.377336	71.0922	2.86518e-11	(Intercept)	Q15417	CNN3	1.3398e-10
0.423258	0.442466	0.956589	0.370637	Sex	Q15417	CNN3	0.652431
-0.438187	0.326783	-1.34091	0.221826	PSEN1_genotype	Q15417	CNN3	0.47547
23.9643	0.30308	79.0694	1.36208e-11	(Intercept)	P55060	CSE1L	6.92257e-11
-0.229705	0.355392	-0.646341	0.538664	Sex	P55060	CSE1L	0.78682
0.199482	0.262475	0.760006	0.472067	PSEN1_genotype	P55060	CSE1L	0.741407
25.7079	0.177413	144.904	1.96678e-13	(Intercept)	P21281	ATP6V1B2	2.40171e-12
-0.121991	0.208035	-0.586396	0.576022	Sex	P21281	ATP6V1B2	0.813947
0.213918	0.153644	1.3923	0.206462	PSEN1_genotype	P21281	ATP6V1B2	0.451904
23.7292	0.187488	126.564	5.07016e-13	(Intercept)	Q10567	AP1B1	4.82983e-12
-0.343635	0.21985	-1.56305	0.162016	Sex	Q10567	AP1B1	0.376471
0.0214256	0.16237	0.131956	0.898732	PSEN1_genotype	Q10567	AP1B1	0.963722
25.6388	0.12051	212.753	1.33794e-14	(Intercept)	Q14152	EIF3A	3.74566e-13
-0.0597399	0.14131	-0.422758	0.685156	Sex	Q14152	EIF3A	0.871013
-0.000852669	0.104364	-0.00817012	0.993709	PSEN1_genotype	Q14152	EIF3A	0.997599
26.3693	0.225357	117.012	8.7798e-13	(Intercept)	P04632	CAPNS1	7.37406e-12
-0.158267	0.264254	-0.598922	0.568093	Sex	P04632	CAPNS1	0.80737
0.0515998	0.195165	0.264391	0.799094	PSEN1_genotype	P04632	CAPNS1	0.918731
27.0221	0.158838	170.124	6.39873e-14	(Intercept)	A0A2R8Y5V9	TPM4	1.06001e-12
0.148099	0.186254	0.795145	0.452643	Sex	A0A2R8Y5V9	TPM4	0.726199
-0.0732349	0.137558	-0.532394	0.610927	PSEN1_genotype	A0A2R8Y5V9	TPM4	0.835998
24.8196	0.140427	176.744	4.89844e-14	(Intercept)	P31939	ATIC	8.79661e-13
0.0164715	0.164665	0.10003	0.923125	Sex	P31939	ATIC	0.973611
0.0056575	0.121613	0.0465205	0.964195	PSEN1_genotype	P31939	ATIC	0.988781
24.7305	0.132293	186.937	3.30852e-14	(Intercept)	O43242	PSMD3	6.84223e-13
0.0528113	0.155127	0.340439	0.743514	Sex	O43242	PSMD3	0.896794
-0.0814602	0.114569	-0.711015	0.500074	PSEN1_genotype	O43242	PSMD3	0.76242
26.3448	0.483351	54.5044	1.83474e-10	(Intercept)	P13645	KRT10	7.21185e-10
-0.835934	0.56678	-1.47488	0.183745	Sex	P13645	KRT10	0.414639
-0.354156	0.418594	-0.846061	0.425493	PSEN1_genotype	P13645	KRT10	0.703714
24.9711	0.116155	214.981	1.24386e-14	(Intercept)	Q96QK1	VPS35	3.51743e-13
0.148463	0.136204	1.09001	0.311803	Sex	Q96QK1	VPS35	0.58902
0.2286	0.100593	2.27252	0.0572644	PSEN1_genotype	Q96QK1	VPS35	0.156823
24.5529	0.181067	135.601	3.1291e-13	(Intercept)	Q9P2J5	LARS1	3.40589e-12
-0.0643826	0.21232	-0.303234	0.770525	Sex	Q9P2J5	LARS1	0.908225
0.0817124	0.156809	0.521096	0.618374	PSEN1_genotype	Q9P2J5	LARS1	0.83767
27.5908	0.236339	116.742	8.92239e-13	(Intercept)	P07602	PSAP	7.46755e-12
0.178398	0.277132	0.643728	0.540261	Sex	P07602	PSAP	0.78808
-0.17198	0.204676	-0.840255	0.428529	PSEN1_genotype	P07602	PSAP	0.706768
23.3062	0.116073	200.789	2.00614e-14	(Intercept)	P62140	PPP1CB	4.94668e-13
0.130652	0.136108	0.959916	0.369072	Sex	P62140	PPP1CB	0.651644
-0.0762938	0.100522	-0.758975	0.472645	PSEN1_genotype	P62140	PPP1CB	0.741787
21.0534	0.396558	53.0903	2.20453e-10	(Intercept)	Q14240	EIF4A2	8.53458e-10
-0.415421	0.465005	-0.893368	0.401329	Sex	Q14240	EIF4A2	0.680365
0.182972	0.343429	0.53278	0.610673	PSEN1_genotype	Q14240	EIF4A2	0.835998
24.92	0.185846	134.089	3.38447e-13	(Intercept)	P54577	YARS1	3.62234e-12
0.0917823	0.217924	0.421167	0.686264	Sex	P54577	YARS1	0.871215
-0.225627	0.160947	-1.40187	0.203705	PSEN1_genotype	P54577	YARS1	0.447927
26.5441	0.109262	242.939	5.28604e-15	(Intercept)	Q14203	DCTN1	2.32115e-13
0.121067	0.128121	0.944943	0.376154	Sex	Q14203	DCTN1	0.659789
-0.221641	0.0946239	-2.34233	0.0516672	PSEN1_genotype	Q14203	DCTN1	0.14296
23.7956	0.225643	105.457	1.81721e-12	(Intercept)	Q6P2Q9	PRPF8	1.30461e-11
-0.336386	0.26459	-1.27135	0.244217	Sex	Q6P2Q9	PRPF8	0.509327
0.149604	0.195413	0.76558	0.468948	PSEN1_genotype	Q6P2Q9	PRPF8	0.739043
26.9717	0.100566	268.198	2.64516e-15	(Intercept)	Q15084	PDIA6	1.57571e-13
-0.096779	0.117924	-0.820688	0.438874	Sex	Q15084	PDIA6	0.714827
-0.0131635	0.0870928	-0.151143	0.884126	PSEN1_genotype	Q15084	PDIA6	0.957132
27.2406	0.411514	66.1961	4.71839e-11	(Intercept)	P51911	CNN1	2.09775e-10
0.0818091	0.482543	0.169538	0.870169	Sex	P51911	CNN1	0.951196
-0.541244	0.356382	-1.51872	0.172628	PSEN1_genotype	P51911	CNN1	0.395258
24.5114	0.15535	157.782	1.08393e-13	(Intercept)	D6REX3	SEC31A	1.57575e-12
-0.0371459	0.182164	-0.203914	0.844222	Sex	D6REX3	SEC31A	0.939914
0.182452	0.134537	1.35615	0.217169	PSEN1_genotype	D6REX3	SEC31A	0.468063
23.8935	0.189421	126.14	5.19053e-13	(Intercept)	Q92616	GCN1	4.91529e-12
0.212196	0.222116	0.955338	0.371226	Sex	Q92616	GCN1	0.65311
0.550788	0.164043	3.35758	0.0121244	PSEN1_genotype	Q92616	GCN1	0.0355905
24.555	0.228002	107.697	1.56871e-12	(Intercept)	Q92973-2	TNPO1	1.16401e-11
-0.0500523	0.267356	-0.187212	0.856805	Sex	Q92973-2	TNPO1	0.945767
0.13677	0.197455	0.692661	0.51084	PSEN1_genotype	Q92973-2	TNPO1	0.76914
26.9536	0.121374	222.07	9.9117e-15	(Intercept)	P12110	COL6A2	3.2167e-13
-0.219808	0.142324	-1.54442	0.166399	Sex	P12110	COL6A2	0.384565
0.166336	0.105113	1.58245	0.157563	PSEN1_genotype	P12110	COL6A2	0.369201
26.8525	0.246095	109.115	1.43152e-12	(Intercept)	P12277	CKB	1.08609e-11
0.0627681	0.288571	0.217513	0.834013	Sex	P12277	CKB	0.936566
-0.199068	0.213124	-0.934045	0.381372	PSEN1_genotype	P12277	CKB	0.663494
25.848	0.310002	83.3802	9.39668e-12	(Intercept)	P17655	CAPN2	5.01033e-11
-0.185525	0.36351	-0.510373	0.625486	Sex	P17655	CAPN2	0.842049
0.213245	0.26847	0.794299	0.453103	PSEN1_genotype	P17655	CAPN2	0.726324
25.0839	0.13712	182.934	3.84974e-14	(Intercept)	E7EX73	EIF4G1	7.57077e-13
-0.257585	0.160787	-1.60203	0.153184	Sex	E7EX73	EIF4G1	0.360521
0.0847493	0.118749	0.713683	0.498521	PSEN1_genotype	E7EX73	EIF4G1	0.761634
27.01	0.241184	111.989	1.19342e-12	(Intercept)	P23396	RPS3	9.38772e-12
-0.179683	0.282814	-0.635339	0.545408	Sex	P23396	RPS3	0.792164
0.167734	0.208872	0.803045	0.448352	PSEN1_genotype	P23396	RPS3	0.722163
24.9657	0.226382	110.281	1.32888e-12	(Intercept)	P05091	ALDH2	1.02029e-11
0.606016	0.265457	2.28292	0.0563932	Sex	P05091	ALDH2	0.154834
0.150969	0.196053	0.770043	0.466461	PSEN1_genotype	P05091	ALDH2	0.738027
26.5415	0.171494	154.766	1.24063e-13	(Intercept)	P06753-6	TPM3	1.71416e-12
0.0722368	0.201095	0.359218	0.730023	Sex	P06753-6	TPM3	0.891362
-0.010387	0.148518	-0.0699377	0.946199	PSEN1_genotype	P06753-6	TPM3	0.983771
24.4944	0.316804	77.317	1.59319e-11	(Intercept)	A0A494C1B8	TPP2	7.98588e-11
0.00696763	0.371486	0.0187561	0.985559	Sex	A0A494C1B8	TPP2	0.994582
0.00724262	0.27436	0.0263982	0.979677	PSEN1_genotype	A0A494C1B8	TPP2	0.992478
24.4986	0.13824	177.218	4.8075e-14	(Intercept)	O00231	PSMD11	8.70227e-13
0.0892612	0.162101	0.550652	0.598997	Sex	O00231	PSMD11	0.829769
0.252219	0.11972	2.10675	0.0731385	PSEN1_genotype	O00231	PSMD11	0.195534
26.3178	0.102414	256.975	3.56775e-15	(Intercept)	E9PLK3	NPEPPS	1.8153e-13
0.125028	0.120091	1.04111	0.332442	Sex	E9PLK3	NPEPPS	0.61509
-0.114819	0.088693	-1.29457	0.236534	PSEN1_genotype	E9PLK3	NPEPPS	0.49735
24.6384	0.261667	94.1592	4.01486e-12	(Intercept)	P54886	ALDH18A1	2.42138e-11
-0.0218348	0.306832	-0.0711619	0.945259	Sex	P54886	ALDH18A1	0.983616
0.191695	0.22661	0.845922	0.425565	PSEN1_genotype	P54886	ALDH18A1	0.703714
27.0229	0.185601	145.596	1.90228e-13	(Intercept)	P26640	VARS1	2.34079e-12
-0.546045	0.217637	-2.50897	0.0404576	Sex	P26640	VARS1	0.114261
0.0937913	0.160735	0.583514	0.577856	PSEN1_genotype	P26640	VARS1	0.81528
30.1817	0.0694473	434.599	9.01787e-17	(Intercept)	P09382	LGALS1	2.48057e-14
-0.0038294	0.0814342	-0.0470245	0.963807	Sex	P09382	LGALS1	0.988635
-0.03741	0.0601431	-0.622016	0.553643	PSEN1_genotype	P09382	LGALS1	0.797983
24.8043	0.163938	151.303	1.45357e-13	(Intercept)	E7EUC7	UGP2	1.93337e-12
0.0407039	0.192235	0.211741	0.838342	Sex	E7EUC7	UGP2	0.937755
0.131199	0.141975	0.924104	0.386179	PSEN1_genotype	E7EUC7	UGP2	0.667856
25.3976	0.116978	217.114	1.16081e-14	(Intercept)	P35998	PSMC2	3.42948e-13
0.049834	0.137169	0.363303	0.727102	Sex	P35998	PSMC2	0.889903
-0.00562868	0.101306	-0.055561	0.957244	PSEN1_genotype	P35998	PSMC2	0.987591
24.6798	0.158744	155.469	1.20194e-13	(Intercept)	Q96G03	PGM2	1.67151e-12
0.096544	0.186144	0.518652	0.619991	Sex	Q96G03	PGM2	0.838204
0.0985669	0.137477	0.716972	0.496611	PSEN1_genotype	Q96G03	PGM2	0.760213
25.2279	0.17026	148.173	1.68253e-13	(Intercept)	P61981	YWHAG	2.13176e-12
0.0381044	0.199647	0.190858	0.854054	Sex	P61981	YWHAG	0.944155
0.0469696	0.147449	0.318547	0.759364	PSEN1_genotype	P61981	YWHAG	0.903488
22.9999	0.318999	72.1002	2.59658e-11	(Intercept)	Q13310	PABPC4	1.23308e-10
-0.460093	0.374059	-1.23	0.258427	Sex	Q13310	PABPC4	0.527164
0.139532	0.276261	0.505074	0.629016	PSEN1_genotype	Q13310	PABPC4	0.84238
25.9579	0.356125	72.8898	2.40618e-11	(Intercept)	P17342	NPR3	1.15637e-10
0.14835	0.417593	0.355251	0.732865	Sex	P17342	NPR3	0.892041
-0.237902	0.308413	-0.771373	0.465722	PSEN1_genotype	P17342	NPR3	0.737221
24.9368	0.374476	66.5911	4.52615e-11	(Intercept)	Q12906	ILF3	2.02492e-10
0.219111	0.439112	0.498988	0.633085	Sex	Q12906	ILF3	0.843806
0.0913601	0.324305	0.28171	0.786312	PSEN1_genotype	Q12906	ILF3	0.914366
24.6887	0.258816	95.3908	3.666e-12	(Intercept)	D6RER5	SEPTIN11	2.25554e-11
0.286536	0.303489	0.944139	0.376537	Sex	D6RER5	SEPTIN11	0.660027
-0.262357	0.224142	-1.1705	0.280102	PSEN1_genotype	D6RER5	SEPTIN11	0.555095
28.6622	0.165996	172.668	5.76734e-14	(Intercept)	B5ME19	EIF3CL	9.85985e-13
0.0784811	0.194647	0.403196	0.698835	Sex	B5ME19	EIF3CL	0.877788
-0.242	0.143757	-1.6834	0.136173	PSEN1_genotype	B5ME19	EIF3CL	0.329596
25.5867	0.106165	241.01	5.58946e-15	(Intercept)	A0A1B0GVD5	CTSD	2.40497e-13
-0.0565012	0.124489	-0.453866	0.663663	Sex	A0A1B0GVD5	CTSD	0.86072
0.461501	0.0919412	5.01953	0.00153126	PSEN1_genotype	A0A1B0GVD5	CTSD	0.00458521
24.0065	0.204752	117.247	8.65729e-13	(Intercept)	Q9NY33	DPP3	7.3125e-12
-0.218276	0.240093	-0.909132	0.393505	Sex	Q9NY33	DPP3	0.67339
0.169975	0.17732	0.958577	0.369701	PSEN1_genotype	Q9NY33	DPP3	0.652037
25.3363	0.168923	149.987	1.54519e-13	(Intercept)	P67936-2	TPM4	2.01643e-12
0.223124	0.19808	1.12643	0.297112	Sex	P67936-2	TPM4	0.571836
-0.000870793	0.146292	-0.00595243	0.995417	PSEN1_genotype	P67936-2	TPM4	0.998412
26.3026	0.319656	82.2842	1.03078e-11	(Intercept)	P36578	RPL4	5.43001e-11
-0.16186	0.37483	-0.431823	0.678859	Sex	P36578	RPL4	0.866792
0.28644	0.27683	1.03471	0.335221	PSEN1_genotype	P36578	RPL4	0.618802
25.5652	0.19335	132.222	3.73342e-13	(Intercept)	Q13557	CAMK2D	3.85655e-12
-0.0791224	0.226723	-0.348982	0.737364	Sex	Q13557	CAMK2D	0.893072
0.00537633	0.167446	0.0321078	0.975282	PSEN1_genotype	Q13557	CAMK2D	0.992478
25.0641	0.309082	81.0921	1.14153e-11	(Intercept)	Q96I99	SUCLG2	5.94024e-11
0.457466	0.36243	1.26222	0.247295	Sex	Q96I99	SUCLG2	0.514243
0.144303	0.267672	0.539101	0.60653	PSEN1_genotype	Q96I99	SUCLG2	0.833223
25.3932	0.186357	136.261	3.02463e-13	(Intercept)	A2A274	ACO2	3.30339e-12
0.13476	0.218523	0.616687	0.556958	Sex	A2A274	ACO2	0.80033
0.187108	0.16139	1.15935	0.284327	PSEN1_genotype	A2A274	ACO2	0.560115
26.9559	0.163062	165.31	7.82215e-14	(Intercept)	Q96AY3	FKBP10	1.22312e-12
0.0615766	0.191207	0.322041	0.756826	Sex	Q96AY3	FKBP10	0.902594
0.139662	0.141216	0.988993	0.355612	PSEN1_genotype	Q96AY3	FKBP10	0.639387
26.1916	0.271256	96.5566	3.36735e-12	(Intercept)	O00299	CLIC1	2.1164e-11
-0.12618	0.318076	-0.396698	0.703406	Sex	O00299	CLIC1	0.879472
0.250257	0.234915	1.06531	0.322097	PSEN1_genotype	O00299	CLIC1	0.601153
28.6556	0.126287	226.908	8.524e-15	(Intercept)	Q02218	OGDH	3.03596e-13
0.081883	0.148085	0.552945	0.597508	Sex	Q02218	OGDH	0.828636
-0.0489316	0.109368	-0.447403	0.668101	PSEN1_genotype	Q02218	OGDH	0.861463
25.7117	0.11509	223.404	9.50481e-15	(Intercept)	A0A494C1M4	ALDH1L2	3.20056e-13
0.0338946	0.134955	0.251155	0.808908	Sex	A0A494C1M4	ALDH1L2	0.923078
0.0791352	0.0996711	0.793963	0.453287	PSEN1_genotype	A0A494C1M4	ALDH1L2	0.726324
26.5813	0.0672367	395.339	1.74956e-16	(Intercept)	O60506	SYNCRIP	3.03147e-14
-0.0763625	0.078842	-0.968551	0.365035	Sex	O60506	SYNCRIP	0.647727
-0.0729174	0.0582287	-1.25226	0.250692	PSEN1_genotype	O60506	SYNCRIP	0.518279
24.5921	0.24385	100.849	2.4839e-12	(Intercept)	Q16778	H2BC21	1.65533e-11
-0.327266	0.285939	-1.14453	0.290026	Sex	Q16778	H2BC21	0.564125
-0.0759897	0.21118	-0.359834	0.729583	PSEN1_genotype	Q16778	H2BC21	0.891362
24.2823	0.227024	106.959	1.64598e-12	(Intercept)	Q9Y2A7	NCKAP1	1.21224e-11
-0.0570496	0.26621	-0.214303	0.83642	Sex	Q9Y2A7	NCKAP1	0.937755
0.105051	0.196609	0.534314	0.609667	PSEN1_genotype	Q9Y2A7	NCKAP1	0.835792
28.3566	0.499538	56.7657	1.38116e-10	(Intercept)	Q5QNW6	H2BC18	5.57243e-10
-0.10206	0.585761	-0.174235	0.866613	Sex	Q5QNW6	H2BC18	0.950578
0.0307853	0.432613	0.0711614	0.94526	PSEN1_genotype	Q5QNW6	H2BC18	0.983616
25.2011	0.30588	82.3889	1.02165e-11	(Intercept)	Q13838	DDX39B	5.40411e-11
-0.136273	0.358676	-0.379934	0.715259	Sex	Q13838	DDX39B	0.882895
0.150168	0.2649	0.566887	0.588499	PSEN1_genotype	Q13838	DDX39B	0.82341
23.2785	0.161386	144.241	2.03092e-13	(Intercept)	E9PQW4	MAPK3	2.45939e-12
-0.238547	0.189242	-1.26054	0.247864	Sex	E9PQW4	MAPK3	0.51509
0.127045	0.139764	0.908996	0.393572	PSEN1_genotype	E9PQW4	MAPK3	0.67339
24.6455	0.128388	191.96	2.74815e-14	(Intercept)	P33176	KIF5B	6.00222e-13
-0.211824	0.150549	-1.40701	0.202239	Sex	P33176	KIF5B	0.445704
-0.0845768	0.111188	-0.760668	0.471696	PSEN1_genotype	P33176	KIF5B	0.741369
25.4299	0.15712	161.851	9.07013e-14	(Intercept)	P49748	ACADVL	1.37143e-12
-0.136419	0.184239	-0.740445	0.483121	Sex	P49748	ACADVL	0.749405
0.167559	0.136069	1.23142	0.257927	PSEN1_genotype	P49748	ACADVL	0.526949
25.7276	0.16681	154.233	1.27099e-13	(Intercept)	Q99623	PHB2	1.74109e-12
0.204606	0.195602	1.04603	0.330317	Sex	Q99623	PHB2	0.611511
0.132544	0.144462	0.917501	0.389397	PSEN1_genotype	Q99623	PHB2	0.670182
24.7971	0.131134	189.097	3.0529e-14	(Intercept)	P54578	USP14	6.4171e-13
-0.123069	0.153768	-0.800355	0.44981	Sex	P54578	USP14	0.723647
0.0798151	0.113565	0.702812	0.504867	PSEN1_genotype	P54578	USP14	0.764275
25.1754	0.334264	75.3159	1.91382e-11	(Intercept)	P17812	CTPS1	9.41288e-11
-0.491052	0.39196	-1.25281	0.250502	Sex	P17812	CTPS1	0.518054
0.150667	0.289481	0.520474	0.618785	PSEN1_genotype	P17812	CTPS1	0.83767
27.0446	0.189766	142.516	2.20939e-13	(Intercept)	P00387	CYB5R3	2.61336e-12
0.13336	0.22252	0.599316	0.567845	Sex	P00387	CYB5R3	0.80737
-0.0729179	0.164342	-0.443696	0.670653	PSEN1_genotype	P00387	CYB5R3	0.862384
24.5786	0.147586	166.538	7.42758e-14	(Intercept)	O43491	EPB41L2	1.16998e-12
0.354654	0.17306	2.04932	0.0796108	Sex	O43491	EPB41L2	0.210294
-0.0130292	0.127813	-0.10194	0.921663	PSEN1_genotype	O43491	EPB41L2	0.972864
24.942	0.259321	96.1819	3.46019e-12	(Intercept)	P13667	PDIA4	2.16212e-11
-0.464959	0.304081	-1.52906	0.170097	Sex	P13667	PDIA4	0.390018
-0.00107344	0.224579	-0.0047798	0.99632	PSEN1_genotype	P13667	PDIA4	0.998412
25.6539	0.183845	139.541	2.56081e-13	(Intercept)	P52209	PGD	2.94746e-12
-0.0994877	0.215578	-0.461494	0.658442	Sex	P52209	PGD	0.85999
0.0481904	0.159215	0.302675	0.770934	PSEN1_genotype	P52209	PGD	0.908305
26.7001	0.105663	252.69	4.01334e-15	(Intercept)	P09525	ANXA4	1.92011e-13
0.0495647	0.123901	0.400034	0.701058	Sex	P09525	ANXA4	0.878768
-0.0589649	0.091507	-0.644376	0.539865	PSEN1_genotype	P09525	ANXA4	0.787681
25.2481	0.222484	113.483	1.08775e-12	(Intercept)	P00966	ASS1	8.67362e-12
0.741056	0.260886	2.84054	0.0250252	Sex	P00966	ASS1	0.0722036
-0.339604	0.192677	-1.76256	0.121348	PSEN1_genotype	P00966	ASS1	0.300719
24.8194	0.143268	173.238	5.63587e-14	(Intercept)	P14868	DARS1	9.79176e-13
0.0268066	0.167996	0.159566	0.877729	Sex	P14868	DARS1	0.953555
-0.0366398	0.124073	-0.295308	0.776326	PSEN1_genotype	P14868	DARS1	0.911042
24.2909	0.294216	82.5614	1.00681e-11	(Intercept)	O75643	SNRNP200	5.33443e-11
-0.0515348	0.344999	-0.149377	0.885469	Sex	O75643	SNRNP200	0.957615
0.146954	0.254798	0.576747	0.582174	PSEN1_genotype	O75643	SNRNP200	0.81855
28.5985	0.488924	58.4927	1.12021e-10	(Intercept)	Q16777	H2AC20	4.61547e-10
-0.0353247	0.573314	-0.0616149	0.952592	Sex	Q16777	H2AC20	0.986322
0.115164	0.42342	0.271985	0.793481	PSEN1_genotype	Q16777	H2AC20	0.916461
25.6584	0.12181	210.643	1.43463e-14	(Intercept)	Q9Y262	EIF3L	3.94738e-13
-0.015825	0.142835	-0.110792	0.914891	Sex	Q9Y262	EIF3L	0.971007
0.127679	0.105491	1.21033	0.26543	PSEN1_genotype	Q9Y262	EIF3L	0.535725
26.83	0.088496	303.177	1.12149e-15	(Intercept)	P84077	ARF1	9.5865e-14
0.0138225	0.103771	0.133202	0.897782	Sex	P84077	ARF1	0.963616
-0.0342277	0.0766397	-0.446605	0.66865	PSEN1_genotype	P84077	ARF1	0.861841
26.807	0.104912	255.518	3.71258e-15	(Intercept)	P13929	ENO3	1.83779e-13
-0.167744	0.123021	-1.36354	0.214939	Sex	P13929	ENO3	0.465228
0.164841	0.0908568	1.8143	0.112504	PSEN1_genotype	P13929	ENO3	0.282422
25.1204	0.21749	115.501	9.61528e-13	(Intercept)	Q15366-3	PCBP2	7.94376e-12
-0.138331	0.25503	-0.54241	0.604367	Sex	Q15366-3	PCBP2	0.832403
0.0986915	0.188352	0.523973	0.616473	PSEN1_genotype	Q15366-3	PCBP2	0.83767
24.4906	0.122426	200.044	2.05905e-14	(Intercept)	P18085	ARF4	5.03839e-13
-0.0752319	0.143558	-0.524053	0.61642	Sex	P18085	ARF4	0.83767
0.198062	0.106024	1.86807	0.103971	PSEN1_genotype	P18085	ARF4	0.264403
25.7805	0.114556	225.047	9.02969e-15	(Intercept)	P35232	PHB1	3.12915e-13
0.248455	0.134329	1.8496	0.10683	Sex	P35232	PHB1	0.270493
0.1522	0.0992085	1.53414	0.168867	PSEN1_genotype	P35232	PHB1	0.388169
25.4938	0.353351	72.1486	2.58442e-11	(Intercept)	Q00839	HNRNPU	1.22913e-10
-0.10545	0.41434	-0.2545	0.806424	Sex	Q00839	HNRNPU	0.92173
0.150284	0.306011	0.491108	0.638372	PSEN1_genotype	Q00839	HNRNPU	0.847831
25.9824	0.102321	253.931	3.8781e-15	(Intercept)	Q15019	SEPTIN2	1.88352e-13
0.0696487	0.119982	0.580495	0.57978	Sex	Q15019	SEPTIN2	0.817096
-0.111881	0.0886123	-1.26259	0.247171	PSEN1_genotype	Q15019	SEPTIN2	0.514151
23.0422	0.716897	32.1416	7.29753e-09	(Intercept)	J3KN16	ECPAS	2.37847e-08
-0.255587	0.840636	-0.30404	0.769937	Sex	J3KN16	ECPAS	0.907865
-0.280379	0.620851	-0.451604	0.665214	PSEN1_genotype	J3KN16	ECPAS	0.860826
24.9416	0.263605	94.6174	3.8808e-12	(Intercept)	O00469	PLOD2	2.365e-11
-0.652711	0.309104	-2.11162	0.0726146	Sex	O00469	PLOD2	0.194296
0.143318	0.228289	0.627793	0.550063	PSEN1_genotype	O00469	PLOD2	0.794963
25.1528	0.237007	106.127	1.73843e-12	(Intercept)	O00232	PSMD12	1.26045e-11
0.0984726	0.277915	0.354326	0.733528	Sex	O00232	PSMD12	0.892041
-0.0120375	0.205254	-0.0586468	0.954873	PSEN1_genotype	O00232	PSMD12	0.986849
25.7167	0.141692	181.498	4.0681e-14	(Intercept)	Q9NVJ2	ARL8B	7.87933e-13
0.144104	0.166148	0.867321	0.414506	Sex	Q9NVJ2	ARL8B	0.694485
0.120241	0.122709	0.979893	0.359784	PSEN1_genotype	Q9NVJ2	ARL8B	0.642678
25.7328	0.121091	212.509	1.34873e-14	(Intercept)	P00505	GOT2	3.75944e-13
0.110262	0.141991	0.776544	0.462855	Sex	P00505	GOT2	0.734968
0.18717	0.104867	1.78482	0.117464	PSEN1_genotype	P00505	GOT2	0.293002
24.1162	0.28296	85.2283	8.06098e-12	(Intercept)	Q16822	PCK2	4.39199e-11
0.520212	0.3318	1.56785	0.160903	Sex	Q16822	PCK2	0.374627
0.0587345	0.245051	0.239683	0.817443	PSEN1_genotype	Q16822	PCK2	0.928202
24.9065	0.123876	201.06	1.98727e-14	(Intercept)	P04844	RPN2	4.93814e-13
0.143615	0.145257	0.988697	0.355747	Sex	P04844	RPN2	0.639387
0.117128	0.10728	1.0918	0.311066	PSEN1_genotype	P04844	RPN2	0.587926
24.9757	0.215882	115.691	9.5053e-13	(Intercept)	A0A0A0MSX9	IARS1	7.88337e-12
-0.0670962	0.253144	-0.265052	0.798605	Sex	A0A0A0MSX9	IARS1	0.918597
-0.12795	0.186959	-0.684372	0.515751	PSEN1_genotype	A0A0A0MSX9	IARS1	0.772723
27.0132	0.104109	259.471	3.33432e-15	(Intercept)	P51149	RAB7A	1.76664e-13
-0.17863	0.122078	-1.46324	0.186804	Sex	P51149	RAB7A	0.420358
0.0991104	0.0901607	1.09926	0.308016	PSEN1_genotype	P51149	RAB7A	0.584055
23.5818	0.230175	102.451	2.22461e-12	(Intercept)	P60228	EIF3E	1.5108e-11
0.338622	0.269905	1.2546	0.24989	Sex	P60228	EIF3E	0.51759
0.0902859	0.199338	0.452929	0.664305	PSEN1_genotype	P60228	EIF3E	0.860826
26.9696	0.193934	139.066	2.62266e-13	(Intercept)	P21796	VDAC1	2.99713e-12
0.043367	0.227407	0.190702	0.854172	Sex	P21796	VDAC1	0.944155
-0.0354225	0.167952	-0.210909	0.838966	PSEN1_genotype	P21796	VDAC1	0.937755
25.6814	0.254226	101.018	2.45508e-12	(Intercept)	P40227	CCT6A	1.63859e-11
-0.347222	0.298107	-1.16476	0.282271	Sex	P40227	CCT6A	0.55755
0.32864	0.220167	1.49269	0.179153	PSEN1_genotype	P40227	CCT6A	0.406999
25.1412	0.395431	63.5793	6.25502e-11	(Intercept)	P31943	HNRNPH1	2.70586e-10
-0.117593	0.463684	-0.253606	0.807087	Sex	P31943	HNRNPH1	0.921995
0.144324	0.342453	0.421441	0.686072	PSEN1_genotype	P31943	HNRNPH1	0.871145
24.8895	0.345146	72.1131	2.59333e-11	(Intercept)	P14866	HNRNPL	1.23245e-10
-0.136707	0.404719	-0.337782	0.745431	Sex	P14866	HNRNPL	0.897579
0.0728744	0.298905	0.243805	0.814373	PSEN1_genotype	P14866	HNRNPL	0.926686
25.8107	0.0350806	735.753	2.26273e-18	(Intercept)	P47756-2	CAPZB	6.60418e-15
0.0943148	0.0411357	2.29277	0.05558	Sex	P47756-2	CAPZB	0.152994
-0.0757979	0.0303807	-2.49493	0.0412972	PSEN1_genotype	P47756-2	CAPZB	0.116428
26.4226	0.363987	72.592	2.47606e-11	(Intercept)	P06748	NPM1	1.18551e-10
-0.0725792	0.426813	-0.170049	0.869782	Sex	P06748	NPM1	0.951196
0.2668	0.315222	0.846387	0.425322	PSEN1_genotype	P06748	NPM1	0.703714
23.2657	0.208674	111.493	1.23107e-12	(Intercept)	Q8WUM4	PDCD6IP	9.63665e-12
-0.307093	0.244692	-1.25502	0.249747	Sex	Q8WUM4	PDCD6IP	0.517512
0.208248	0.180717	1.15234	0.28701	PSEN1_genotype	Q8WUM4	PDCD6IP	0.562526
25.1565	0.171506	146.68	1.80611e-13	(Intercept)	O60701	UGDH	2.25272e-12
-0.0325544	0.201109	-0.161875	0.875978	Sex	O60701	UGDH	0.953051
0.26947	0.148529	1.81426	0.112511	PSEN1_genotype	O60701	UGDH	0.282422
26.3305	0.337612	77.9904	1.49945e-11	(Intercept)	P04179	SOD2	7.58121e-11
0.918869	0.395885	2.32105	0.0533118	Sex	P04179	SOD2	0.147193
-0.0829464	0.29238	-0.283693	0.784853	PSEN1_genotype	P04179	SOD2	0.913856
24.8819	0.198845	125.132	5.49028e-13	(Intercept)	P02461	COL3A1	5.12346e-12
0.0681253	0.233167	0.292174	0.778623	Sex	P02461	COL3A1	0.911569
-0.357104	0.172205	-2.07371	0.076795	PSEN1_genotype	P02461	COL3A1	0.203949
24.9943	0.193414	129.227	4.38271e-13	(Intercept)	P48444	ARCN1	4.3227e-12
-0.0789393	0.226798	-0.348059	0.738028	Sex	P48444	ARCN1	0.893072
0.146703	0.167502	0.875828	0.410168	PSEN1_genotype	P48444	ARCN1	0.690485
25.7156	0.0495303	519.19	2.59691e-17	(Intercept)	Q9ULV4	CORO1C	1.41559e-14
0.316118	0.0580794	5.44285	0.000963311	Sex	Q9ULV4	CORO1C	0.00288588
-0.0332141	0.0428945	-0.774321	0.464086	PSEN1_genotype	Q9ULV4	CORO1C	0.735614
23.465	0.220446	106.443	1.7026e-12	(Intercept)	P09104	ENO2	1.24038e-11
-0.239061	0.258496	-0.924816	0.385833	Sex	P09104	ENO2	0.667728
0.24254	0.190912	1.27043	0.244525	PSEN1_genotype	P09104	ENO2	0.509639
25.9842	0.788193	32.9668	6.11732e-09	(Intercept)	P35527	KRT9	2.00093e-08
-1.64924	0.924238	-1.78443	0.117531	Sex	P35527	KRT9	0.293002
-0.264104	0.682595	-0.386912	0.710315	PSEN1_genotype	P35527	KRT9	0.881836
26.445	0.165761	159.537	1.00319e-13	(Intercept)	P40926	MDH2	1.48189e-12
0.0685645	0.194372	0.352748	0.73466	Sex	P40926	MDH2	0.892041
0.212208	0.143553	1.47825	0.182868	PSEN1_genotype	P40926	MDH2	0.413319
26.4603	0.293743	90.0796	5.47301e-12	(Intercept)	O43175	PHGDH	3.1696e-11
0.238369	0.344445	0.692039	0.511208	Sex	O43175	PHGDH	0.769317
-0.212823	0.254389	-0.836604	0.430446	PSEN1_genotype	O43175	PHGDH	0.707586
25.8978	0.26744	96.8359	3.29998e-12	(Intercept)	B4DY08	HNRNPC	2.0823e-11
-0.0975748	0.313601	-0.311144	0.764753	Sex	B4DY08	HNRNPC	0.905519
0.153886	0.231609	0.664418	0.527695	PSEN1_genotype	B4DY08	HNRNPC	0.781983
24.5747	0.078068	314.786	8.62131e-16	(Intercept)	O75436	VPS26A	8.12812e-14
0.0684182	0.0915428	0.747389	0.479177	Sex	O75436	VPS26A	0.746175
-0.0567593	0.0676089	-0.839524	0.428912	PSEN1_genotype	O75436	VPS26A	0.706768
29.0737	0.078874	368.609	2.8559e-16	(Intercept)	Q06830	PRDX1	4.16117e-14
-0.153063	0.0924879	-1.65495	0.141908	Sex	Q06830	PRDX1	0.340101
0.155707	0.0683069	2.27953	0.0566756	PSEN1_genotype	Q06830	PRDX1	0.155476
24.4824	0.0986913	248.07	4.56668e-15	(Intercept)	P61163	ACTR1A	2.12152e-13
0.00655749	0.115726	0.056664	0.956396	Sex	P61163	ACTR1A	0.987505
0.0840297	0.0854692	0.983158	0.358282	PSEN1_genotype	P61163	ACTR1A	0.641247
27.7871	0.0624726	444.788	7.66749e-17	(Intercept)	P23284	PPIB	2.45532e-14
-0.0363237	0.0732557	-0.495848	0.635189	Sex	P23284	PPIB	0.845133
-0.117299	0.0541029	-2.16807	0.0668075	PSEN1_genotype	P23284	PPIB	0.180101
26.8322	0.204659	131.106	3.96148e-13	(Intercept)	P62906	RPL10A	4.00584e-12
-0.109098	0.239984	-0.454604	0.663156	Sex	P62906	RPL10A	0.860663
0.104352	0.17724	0.588761	0.57452	PSEN1_genotype	P62906	RPL10A	0.812839
25.6612	0.0870575	294.761	1.36576e-15	(Intercept)	P25786	PSMA1	1.04236e-13
-0.0229344	0.102084	-0.224663	0.828659	Sex	P25786	PSMA1	0.933169
-0.0126327	0.075394	-0.167556	0.87167	PSEN1_genotype	P25786	PSMA1	0.951196
25.3699	0.163099	155.549	1.19762e-13	(Intercept)	P31948	STIP1	1.6694e-12
0.0157783	0.191251	0.0825007	0.936558	Sex	P31948	STIP1	0.979832
0.0711897	0.141248	0.504005	0.62973	PSEN1_genotype	P31948	STIP1	0.84238
24.5393	0.275529	89.0622	5.92557e-12	(Intercept)	P41091	EIF2S3	3.39186e-11
0.0282325	0.323087	0.0873834	0.932814	Sex	P41091	EIF2S3	0.97808
0.0134033	0.238616	0.0561713	0.956775	PSEN1_genotype	P41091	EIF2S3	0.987505
24.814	0.114137	217.406	1.14992e-14	(Intercept)	O15143	ARPC1B	3.42948e-13
-0.183195	0.133837	-1.36879	0.213369	Sex	O15143	ARPC1B	0.463227
-0.0776713	0.0988452	-0.785787	0.457761	PSEN1_genotype	O15143	ARPC1B	0.730545
25.872	0.270204	95.75	3.57086e-12	(Intercept)	P26599	PTBP1	2.21186e-11
-0.0954077	0.316842	-0.301121	0.77207	Sex	P26599	PTBP1	0.908376
0.190127	0.234004	0.812496	0.443257	PSEN1_genotype	P26599	PTBP1	0.717245
23.7763	0.186338	127.598	4.78957e-13	(Intercept)	Q96CW1	AP2M1	4.61417e-12
0.172571	0.218501	0.789794	0.455564	Sex	Q96CW1	AP2M1	0.728335
0.312681	0.161374	1.93762	0.0938631	PSEN1_genotype	Q96CW1	AP2M1	0.242253
25.7379	0.0894704	287.67	1.61957e-15	(Intercept)	Q15293	RCN1	1.16663e-13
0.108494	0.104913	1.03413	0.335476	Sex	Q15293	RCN1	0.619095
-0.165683	0.0774836	-2.13829	0.0698099	PSEN1_genotype	Q15293	RCN1	0.187574
28.3497	0.080064	354.088	3.78374e-16	(Intercept)	P60174-1	TPI1	4.8543e-14
-0.048609	0.0938834	-0.51776	0.620582	Sex	P60174-1	TPI1	0.838472
0.0802629	0.0693375	1.15757	0.285007	PSEN1_genotype	P60174-1	TPI1	0.560488
23.9666	0.305942	78.3371	1.45366e-11	(Intercept)	Q5T5C7	SARS1	7.37297e-11
0.149003	0.358749	0.415341	0.690328	Sex	Q5T5C7	SARS1	0.873779
-0.0843847	0.264954	-0.318488	0.759407	PSEN1_genotype	Q5T5C7	SARS1	0.903488
25.0766	0.114132	219.715	1.06798e-14	(Intercept)	P31946	YWHAB	3.30329e-13
0.0235881	0.133832	0.176251	0.865087	Sex	P31946	YWHAB	0.950158
-0.118366	0.0988416	-1.19754	0.270071	PSEN1_genotype	P31946	YWHAB	0.541917
23.9172	0.359714	66.4894	4.5748e-11	(Intercept)	P11586	MTHFD1	2.04526e-10
-0.294488	0.421802	-0.698166	0.507596	Sex	P11586	MTHFD1	0.766646
0.174941	0.311522	0.56157	0.591926	PSEN1_genotype	P11586	MTHFD1	0.825506
23.1627	0.216857	106.811	1.66199e-12	(Intercept)	P31040	SDHA	1.21911e-11
0.7535	0.254287	2.96319	0.0210098	Sex	P31040	SDHA	0.0610028
0.107635	0.187803	0.573126	0.584492	PSEN1_genotype	P31040	SDHA	0.819951
24.2325	0.420141	57.6771	1.2357e-10	(Intercept)	P13010	XRCC5	5.03306e-10
-0.318699	0.492659	-0.646897	0.538324	Sex	P13010	XRCC5	0.78682
0.372976	0.363852	1.02507	0.339441	PSEN1_genotype	P13010	XRCC5	0.624435
24.5286	0.189758	129.263	4.3742e-13	(Intercept)	B7Z7P8	ETF1	4.3227e-12
0.073922	0.222511	0.332217	0.749452	Sex	B7Z7P8	ETF1	0.899015
0.134063	0.164335	0.815787	0.441493	PSEN1_genotype	B7Z7P8	ETF1	0.716016
26.1119	0.2459	106.189	1.73132e-12	(Intercept)	P35221	CTNNA1	1.25844e-11
0.234327	0.288343	0.812666	0.443167	Sex	P35221	CTNNA1	0.717245
0.213625	0.212956	1.00315	0.349199	PSEN1_genotype	P35221	CTNNA1	0.634197
26.4123	0.205503	128.525	4.55284e-13	(Intercept)	P63241	EIF5A	4.44265e-12
-0.123305	0.240974	-0.511695	0.624607	Sex	P63241	EIF5A	0.842049
-0.0305845	0.177971	-0.171851	0.868417	PSEN1_genotype	P63241	EIF5A	0.951196
22.8779	0.518108	44.1566	7.97932e-10	(Intercept)	Q96QV6	H2AC1	2.84513e-09
-0.216596	0.607536	-0.356515	0.731959	Sex	Q96QV6	H2AC1	0.891449
0.0758511	0.448695	0.169048	0.87054	PSEN1_genotype	Q96QV6	H2AC1	0.951196
25.2493	0.307896	82.0058	1.05549e-11	(Intercept)	P09486	SPARC	5.55565e-11
0.480438	0.36104	1.33071	0.224995	Sex	P09486	SPARC	0.481012
-0.292117	0.266646	-1.09553	0.309541	PSEN1_genotype	P09486	SPARC	0.586081
24.6342	0.155181	158.744	1.03875e-13	(Intercept)	Q92747	ARPC1A	1.52042e-12
0.035881	0.181966	0.197185	0.849286	Sex	Q92747	ARPC1A	0.941351
0.0875531	0.134391	0.65148	0.535531	PSEN1_genotype	Q92747	ARPC1A	0.78583
22.2204	0.339481	65.4539	5.10529e-11	(Intercept)	P12235	SLC25A4	2.25413e-10
-0.21091	0.398077	-0.529822	0.612618	Sex	P12235	SLC25A4	0.837241
-0.733559	0.293999	-2.49511	0.0412868	PSEN1_genotype	P12235	SLC25A4	0.116428
24.2595	0.256762	94.4825	3.91973e-12	(Intercept)	A0A087X1Z3	PSME2	2.38193e-11
-0.0633601	0.30108	-0.210443	0.839316	Sex	A0A087X1Z3	PSME2	0.937755
0.00199631	0.222362	0.00897776	0.993087	PSEN1_genotype	A0A087X1Z3	PSME2	0.997287
24.4749	0.134197	182.38	3.9323e-14	(Intercept)	P46977	STT3A	7.70946e-13
-0.0355477	0.15736	-0.2259	0.827733	Sex	P46977	STT3A	0.932755
-0.045382	0.116218	-0.390489	0.707786	PSEN1_genotype	P46977	STT3A	0.880943
24.6839	0.179955	137.167	2.8875e-13	(Intercept)	R4GNH3	PSMC3	3.19168e-12
-0.0744514	0.211016	-0.352823	0.734606	Sex	R4GNH3	PSMC3	0.892041
0.0253936	0.155846	0.162941	0.875169	PSEN1_genotype	R4GNH3	PSMC3	0.953039
23.9481	0.2502	95.7161	3.57971e-12	(Intercept)	O00203	AP3B1	2.21521e-11
-0.10717	0.293385	-0.365289	0.725684	Sex	O00203	AP3B1	0.889212
0.0201347	0.216679	0.092924	0.928568	PSEN1_genotype	O00203	AP3B1	0.97594
25.8578	0.118416	218.364	1.11511e-14	(Intercept)	O75390	CS	3.40426e-13
0.0798893	0.138855	0.575342	0.583073	Sex	O75390	CS	0.818741
0.0517895	0.102552	0.505009	0.62906	PSEN1_genotype	O75390	CS	0.84238
24.1898	0.247396	97.7775	3.084e-12	(Intercept)	Q92598	HSPH1	1.96928e-11
-0.455081	0.290098	-1.56872	0.160702	Sex	Q92598	HSPH1	0.374505
0.553292	0.214251	2.58244	0.0363428	PSEN1_genotype	Q92598	HSPH1	0.103094
26.5632	0.304226	87.3138	6.80701e-12	(Intercept)	P52907	CAPZA1	3.79146e-11
0.269611	0.356737	0.755769	0.474447	Sex	P52907	CAPZA1	0.743012
-0.0101225	0.263468	-0.0384203	0.970425	PSEN1_genotype	P52907	CAPZA1	0.991095
23.4973	0.193739	121.283	6.8317e-13	(Intercept)	O60841	EIF5B	6.09152e-12
0.214153	0.227179	0.942662	0.377241	Sex	O60841	EIF5B	0.660371
0.126625	0.167783	0.754694	0.475052	PSEN1_genotype	O60841	EIF5B	0.743012
25.8658	0.133805	193.309	2.61668e-14	(Intercept)	P27824	CANX	5.92469e-13
-0.194872	0.1569	-1.24201	0.254228	Sex	P27824	CANX	0.522222
0.238809	0.115879	2.06086	0.0782658	PSEN1_genotype	P27824	CANX	0.20734
25.3489	0.185761	136.459	2.99394e-13	(Intercept)	P29401	TKT	3.28667e-12
-0.0599735	0.217824	-0.275329	0.791013	Sex	P29401	TKT	0.915304
-0.00629912	0.160874	-0.0391556	0.96986	PSEN1_genotype	P29401	TKT	0.990722
24.8641	0.16142	154.033	1.28254e-13	(Intercept)	P26639	TARS1	1.74944e-12
0.0442351	0.189282	0.233699	0.821906	Sex	P26639	TARS1	0.930973
0.0911922	0.139794	0.652332	0.535013	PSEN1_genotype	P26639	TARS1	0.785609
25.0975	0.250679	100.118	2.61361e-12	(Intercept)	P47897	QARS1	1.71855e-11
-0.17279	0.293947	-0.587827	0.575113	Sex	P47897	QARS1	0.81338
0.374518	0.217094	1.72514	0.128154	PSEN1_genotype	P47897	QARS1	0.313827
26.7522	0.191654	139.586	2.55501e-13	(Intercept)	P15880	RPS2	2.94608e-12
-0.0611228	0.224734	-0.271979	0.793486	Sex	P15880	RPS2	0.916461
0.133807	0.165977	0.806181	0.446657	PSEN1_genotype	P15880	RPS2	0.720883
24.336	0.245887	98.9725	2.83275e-12	(Intercept)	P55884	EIF3B	1.83072e-11
-0.339848	0.288328	-1.17869	0.277031	Sex	P55884	EIF3B	0.551567
0.315796	0.212944	1.483	0.181639	PSEN1_genotype	P55884	EIF3B	0.411479
25.6314	0.198331	129.236	4.38061e-13	(Intercept)	P13674	P4HA1	4.3227e-12
-0.202835	0.232564	-0.87217	0.41203	Sex	P13674	P4HA1	0.692395
-0.0274062	0.17176	-0.159561	0.877733	PSEN1_genotype	P13674	P4HA1	0.953555
26.3187	0.0596589	441.153	8.12084e-17	(Intercept)	P04899	GNAI2	2.45532e-14
-0.14198	0.0699563	-2.02956	0.0819661	Sex	P04899	GNAI2	0.215539
0.127047	0.0516661	2.459	0.0435292	PSEN1_genotype	P04899	GNAI2	0.122183
25.8214	0.188075	137.293	2.86897e-13	(Intercept)	D6RA82	ANXA3	3.17992e-12
-0.187738	0.220537	-0.851276	0.422778	Sex	D6RA82	ANXA3	0.701095
0.397349	0.162877	2.43956	0.0447878	PSEN1_genotype	D6RA82	ANXA3	0.125551
22.3054	0.37949	58.7772	1.08287e-10	(Intercept)	A0A2R8Y5S7	RDX	4.47601e-10
-0.0858449	0.444992	-0.192914	0.852504	Sex	A0A2R8Y5S7	RDX	0.94345
0.164331	0.328648	0.500023	0.632392	PSEN1_genotype	A0A2R8Y5S7	RDX	0.843606
22.8824	0.439462	52.0691	2.52483e-10	(Intercept)	P17858	PFKL	9.68682e-10
-0.0735005	0.515314	-0.142632	0.890599	Sex	P17858	PFKL	0.959098
-0.105638	0.380585	-0.277568	0.789363	PSEN1_genotype	P17858	PFKL	0.915118
27.3883	0.138746	197.398	2.26011e-14	(Intercept)	A0A0A0MR02	VDAC2	5.38647e-13
0.0518155	0.162695	0.318483	0.75941	Sex	A0A0A0MR02	VDAC2	0.903488
-0.116139	0.120158	-0.966556	0.365965	PSEN1_genotype	A0A0A0MR02	VDAC2	0.649198
24.282	0.192616	126.064	5.21235e-13	(Intercept)	Q9Y230	RUVBL2	4.92867e-12
-0.0882547	0.225862	-0.390747	0.707604	Sex	Q9Y230	RUVBL2	0.880943
0.084428	0.16681	0.506133	0.62831	PSEN1_genotype	Q9Y230	RUVBL2	0.84238
23.9898	0.64843	36.9967	2.73993e-09	(Intercept)	P12956	XRCC6	9.23053e-09
0.179745	0.760352	0.236397	0.819893	Sex	P12956	XRCC6	0.929502
0.43219	0.561557	0.769629	0.466692	PSEN1_genotype	P12956	XRCC6	0.738027
23.8538	0.466445	51.1396	2.86325e-10	(Intercept)	A8MXP9	MATR3	1.08681e-09
-0.378412	0.546955	-0.691853	0.511318	Sex	A8MXP9	MATR3	0.769317
0.292973	0.403953	0.725266	0.491816	PSEN1_genotype	A8MXP9	MATR3	0.75558
23.8083	0.305424	77.9516	1.50468e-11	(Intercept)	Q9Y265	RUVBL1	7.60164e-11
-0.0107382	0.358141	-0.0299831	0.976917	Sex	Q9Y265	RUVBL1	0.992478
0.366006	0.264505	1.38374	0.208953	PSEN1_genotype	Q9Y265	RUVBL1	0.455645
22.7345	0.216604	104.959	1.87836e-12	(Intercept)	Q04917	YWHAH	1.3321e-11
-0.0522855	0.253991	-0.205856	0.842762	Sex	Q04917	YWHAH	0.939423
0.503118	0.187585	2.68209	0.031444	PSEN1_genotype	Q04917	YWHAH	0.0899543
26.1633	0.0614895	425.492	1.04588e-16	(Intercept)	P52565	ARHGDIA	2.63487e-14
-0.0219964	0.0721028	-0.30507	0.769184	Sex	P52565	ARHGDIA	0.907456
-0.00102136	0.0532515	-0.0191799	0.985233	PSEN1_genotype	P52565	ARHGDIA	0.994541
25.1182	0.379188	66.2422	4.69547e-11	(Intercept)	Q9UQ80	PA2G4	2.09046e-10
0.00157544	0.444637	0.00354321	0.997272	Sex	Q9UQ80	PA2G4	0.998412
0.0533091	0.328386	0.162336	0.875628	PSEN1_genotype	Q9UQ80	PA2G4	0.953047
24.3484	0.164998	147.568	1.73138e-13	(Intercept)	Q96HE7	ERO1A	2.17645e-12
-0.218338	0.193477	-1.1285	0.296298	Sex	Q96HE7	ERO1A	0.571425
0.111895	0.142893	0.783072	0.459253	PSEN1_genotype	Q96HE7	ERO1A	0.732042
24.3336	0.199095	122.221	6.47334e-13	(Intercept)	H7C463	IMMT	5.81472e-12
0.0221163	0.23346	0.0947327	0.927182	Sex	H7C463	IMMT	0.975733
0.216489	0.172422	1.25558	0.249556	PSEN1_genotype	H7C463	IMMT	0.517432
25.807	0.0746281	345.808	4.46531e-16	(Intercept)	P43304	GPD2	5.0223e-14
0.055578	0.0875092	0.635111	0.545548	Sex	P43304	GPD2	0.792188
-0.160023	0.0646298	-2.476	0.0424582	PSEN1_genotype	P43304	GPD2	0.119596
24.09	0.232276	103.713	2.04207e-12	(Intercept)	P14923	JUP	1.42612e-11
0.321134	0.272368	1.17904	0.276899	Sex	P14923	JUP	0.551475
-0.106032	0.201157	-0.52711	0.614404	PSEN1_genotype	P14923	JUP	0.83767
24.8789	0.121383	204.962	1.73714e-14	(Intercept)	P61970	NUTF2	4.50882e-13
-0.00868585	0.142334	-0.0610245	0.953046	Sex	P61970	NUTF2	0.986322
-0.0164258	0.105121	-0.156257	0.880241	PSEN1_genotype	P61970	NUTF2	0.954571
26.0346	0.134638	193.367	2.61122e-14	(Intercept)	P39656	DDOST	5.92469e-13
-0.236373	0.157877	-1.4972	0.178008	Sex	P39656	DDOST	0.405115
0.0248051	0.1166	0.212737	0.837595	PSEN1_genotype	P39656	DDOST	0.937755
26.0164	0.279041	93.2347	4.30174e-12	(Intercept)	P40121	CAPG	2.57984e-11
-0.134181	0.327205	-0.410082	0.694006	Sex	P40121	CAPG	0.876184
0.464649	0.241657	1.92276	0.0959389	PSEN1_genotype	P40121	CAPG	0.246287
22.7483	0.472606	48.1337	4.37071e-10	(Intercept)	Q15029	EFTUD2	1.61316e-09
-0.0184825	0.55418	-0.033351	0.974326	Sex	Q15029	EFTUD2	0.992478
0.344975	0.409289	0.842865	0.427162	PSEN1_genotype	Q15029	EFTUD2	0.705626
23.7083	0.205952	115.116	9.84267e-13	(Intercept)	P62873	GNB1	8.07956e-12
-0.24451	0.2415	-1.01246	0.345026	Sex	P62873	GNB1	0.630728
0.164421	0.178359	0.921851	0.387275	PSEN1_genotype	P62873	GNB1	0.668683
25.5809	0.225105	113.64	1.07729e-12	(Intercept)	P39023	RPL3	8.63611e-12
-0.0870336	0.263959	-0.329724	0.751256	Sex	P39023	RPL3	0.899622
0.150414	0.194947	0.771567	0.465614	PSEN1_genotype	P39023	RPL3	0.737221
25.6721	0.0712721	360.198	3.35673e-16	(Intercept)	P62879	GNB2	4.75048e-14
-0.109213	0.083574	-1.30678	0.23258	Sex	P62879	GNB2	0.49194
0.0355866	0.0617235	0.576549	0.5823	PSEN1_genotype	P62879	GNB2	0.81855
24.4538	0.185414	131.888	3.80017e-13	(Intercept)	O14818	PSMA7	3.89619e-12
0.134705	0.217417	0.619566	0.555165	Sex	O14818	PSMA7	0.799328
0.184445	0.160573	1.14867	0.288426	PSEN1_genotype	O14818	PSMA7	0.563235
23.9511	0.130444	183.612	3.75132e-14	(Intercept)	Q9NQW7	XPNPEP1	7.44573e-13
-0.104786	0.152959	-0.685062	0.515341	Sex	Q9NQW7	XPNPEP1	0.77247
0.0477047	0.112968	0.422286	0.685484	PSEN1_genotype	Q9NQW7	XPNPEP1	0.871013
27.0859	0.117386	230.743	7.58054e-15	(Intercept)	P32119	PRDX2	2.87567e-13
-0.0496184	0.137647	-0.360476	0.729123	Sex	P32119	PRDX2	0.891092
-0.199561	0.101659	-1.96305	0.0904126	PSEN1_genotype	P32119	PRDX2	0.234575
25.7621	0.500825	51.4394	2.74875e-10	(Intercept)	F8W6I7	HNRNPA1	1.04894e-09
-0.358515	0.587269	-0.610478	0.560835	Sex	F8W6I7	HNRNPA1	0.801645
0.265332	0.433727	0.611749	0.56004	PSEN1_genotype	F8W6I7	HNRNPA1	0.801208
25.7632	0.0997657	258.237	3.44746e-15	(Intercept)	O60749	SNX2	1.79688e-13
0.0775028	0.116986	0.662499	0.528853	Sex	O60749	SNX2	0.781983
-0.221021	0.0863996	-2.55813	0.0376543	PSEN1_genotype	O60749	SNX2	0.106626
23.7706	0.107345	221.441	1.01106e-14	(Intercept)	Q5JRX3	PITRM1	3.2167e-13
0.416296	0.125873	3.30726	0.0129904	Sex	Q5JRX3	PITRM1	0.0380803
0.0794616	0.0929637	0.85476	0.420972	PSEN1_genotype	Q5JRX3	PITRM1	0.699547
25.485	0.278702	91.442	4.92748e-12	(Intercept)	P48735	IDH2	2.89817e-11
0.127795	0.326807	0.391042	0.707395	Sex	P48735	IDH2	0.880943
-0.125067	0.241363	-0.518171	0.62031	PSEN1_genotype	P48735	IDH2	0.838458
24.7448	0.107055	231.141	7.48965e-15	(Intercept)	C9JZR2	CTNND1	2.86706e-13
-0.08653	0.125533	-0.689298	0.512829	Sex	C9JZR2	CTNND1	0.770276
0.103275	0.0927126	1.11393	0.30209	PSEN1_genotype	C9JZR2	CTNND1	0.577086
24.7113	0.114269	216.255	1.19346e-14	(Intercept)	Q9Y3I0	RTCB	3.47785e-13
-0.0660178	0.133992	-0.492698	0.637303	Sex	Q9Y3I0	RTCB	0.846787
0.142021	0.09896	1.43514	0.194382	PSEN1_genotype	Q9Y3I0	RTCB	0.433304
23.6692	0.296961	79.7045	1.28797e-11	(Intercept)	O43390	HNRNPR	6.58468e-11
-0.0018793	0.348218	-0.0053969	0.995845	Sex	O43390	HNRNPR	0.998412
0.102755	0.257176	0.399552	0.701397	PSEN1_genotype	O43390	HNRNPR	0.878768
24.7176	0.341008	72.484	2.50196e-11	(Intercept)	P05198	EIF2S1	1.19524e-10
0.100874	0.399867	0.25227	0.80808	Sex	P05198	EIF2S1	0.922535
0.164369	0.295321	0.556576	0.595154	PSEN1_genotype	P05198	EIF2S1	0.826768
26.6081	0.222953	119.344	7.64731e-13	(Intercept)	P62701	RPS4X	6.64321e-12
-0.128167	0.261436	-0.490241	0.638955	Sex	P62701	RPS4X	0.848104
0.108462	0.193083	0.561735	0.591819	PSEN1_genotype	P62701	RPS4X	0.825506
24.0779	0.203365	118.398	8.08536e-13	(Intercept)	P23368	ME2	6.94534e-12
0.113879	0.238466	0.477546	0.647524	Sex	P23368	ME2	0.852593
0.155961	0.176119	0.885545	0.405254	PSEN1_genotype	P23368	ME2	0.684968
23.5924	0.735779	32.0645	7.4205e-09	(Intercept)	P21589	NT5E	2.41242e-08
1.34503	0.862778	1.55895	0.16297	Sex	P21589	NT5E	0.378141
-0.327828	0.637204	-0.514479	0.622757	PSEN1_genotype	P21589	NT5E	0.840703
25.0572	0.190063	131.836	3.8105e-13	(Intercept)	P62195	PSMC5	3.89619e-12
-0.0355476	0.222869	-0.1595	0.877779	Sex	P62195	PSMC5	0.953555
-0.226899	0.164599	-1.37849	0.210494	PSEN1_genotype	P62195	PSMC5	0.458375
25.5663	0.109797	232.851	7.11296e-15	(Intercept)	P61019	RAB2A	2.78432e-13
-0.121882	0.128748	-0.946668	0.375333	Sex	P61019	RAB2A	0.659068
0.0430326	0.0950869	0.45256	0.664558	PSEN1_genotype	P61019	RAB2A	0.860826
26.2918	0.0743837	353.462	3.83087e-16	(Intercept)	P29692	EEF1D	4.8543e-14
-0.0093676	0.0872226	-0.107399	0.917486	Sex	P29692	EEF1D	0.971432
0.0262733	0.0644182	0.407856	0.695565	PSEN1_genotype	P29692	EEF1D	0.876184
25.0814	0.0948567	264.413	2.92185e-15	(Intercept)	O60568	PLOD3	1.62887e-13
-0.421548	0.111229	-3.7899	0.00680379	Sex	O60568	PLOD3	0.0201847
-0.0105443	0.0821483	-0.128357	0.901477	PSEN1_genotype	O60568	PLOD3	0.965136
22.8906	0.25878	88.4557	6.21562e-12	(Intercept)	B4DR61	SEC61A1	3.52017e-11
0.0030449	0.303447	0.0100344	0.992274	Sex	B4DR61	SEC61A1	0.997009
0.135223	0.22411	0.603375	0.565289	PSEN1_genotype	B4DR61	SEC61A1	0.805349
22.7916	0.330552	68.9501	3.54848e-11	(Intercept)	O00429-8	DNM1L	1.62844e-10
-0.327604	0.387606	-0.845198	0.425943	Sex	O00429-8	DNM1L	0.704156
0.0796442	0.286266	0.278217	0.788885	PSEN1_genotype	O00429-8	DNM1L	0.915118
28.6052	0.0723301	395.481	1.74517e-16	(Intercept)	P23528	CFL1	3.03147e-14
-0.0145918	0.0848145	-0.172044	0.868271	Sex	P23528	CFL1	0.951196
0.0478779	0.0626397	0.764337	0.469642	PSEN1_genotype	P23528	CFL1	0.739773
22.8	0.466753	48.8481	3.94349e-10	(Intercept)	Q12768	WASHC5	1.46391e-09
-0.894542	0.547316	-1.63441	0.146188	Sex	Q12768	WASHC5	0.348358
0.339557	0.40422	0.84003	0.428646	PSEN1_genotype	Q12768	WASHC5	0.706768
26.272	0.205167	128.052	4.67191e-13	(Intercept)	A0A2R8Y6J3	RPL5	4.53008e-12
-0.177346	0.240579	-0.737162	0.484993	Sex	A0A2R8Y6J3	RPL5	0.751037
0.12568	0.17768	0.707339	0.502219	PSEN1_genotype	A0A2R8Y6J3	RPL5	0.762781
26.2172	0.257055	101.991	2.29585e-12	(Intercept)	Q8IVF2	AHNAK2	1.54934e-11
0.290046	0.301423	0.962254	0.367976	Sex	Q8IVF2	AHNAK2	0.651143
-0.137553	0.222616	-0.617896	0.556205	PSEN1_genotype	Q8IVF2	AHNAK2	0.799873
24.3102	0.264782	91.8123	4.79014e-12	(Intercept)	P22234	PAICS	2.82777e-11
-0.274516	0.310484	-0.884154	0.405955	Sex	P22234	PAICS	0.685791
0.123833	0.229308	0.54003	0.605922	PSEN1_genotype	P22234	PAICS	0.833223
24.6447	0.24266	101.561	2.36475e-12	(Intercept)	H0YIV4	NAP1L1	1.59248e-11
-0.189111	0.284544	-0.664608	0.52758	Sex	H0YIV4	NAP1L1	0.781983
0.158495	0.21015	0.754198	0.475331	PSEN1_genotype	H0YIV4	NAP1L1	0.743012
24.9845	0.17429	143.35	2.12098e-13	(Intercept)	Q02952	AKAP12	2.53686e-12
-0.103652	0.204374	-0.50717	0.627619	Sex	Q02952	AKAP12	0.842123
0.459956	0.15094	3.04728	0.0186547	PSEN1_genotype	Q02952	AKAP12	0.0542627
25.9904	0.167293	155.358	1.20794e-13	(Intercept)	P61247	RPS3A	1.67621e-12
-0.201702	0.196169	-1.02821	0.338065	Sex	P61247	RPS3A	0.622618
0.0313714	0.14488	0.216533	0.834747	PSEN1_genotype	P61247	RPS3A	0.936774
26.6352	0.0929467	286.564	1.66381e-15	(Intercept)	P61586	RHOA	1.18519e-13
-0.0380686	0.10899	-0.349286	0.737146	Sex	P61586	RHOA	0.893072
0.0620659	0.0804942	0.77106	0.465896	PSEN1_genotype	P61586	RHOA	0.737314
24.4001	0.19361	126.027	5.22311e-13	(Intercept)	O15460-2	P4HA2	4.93157e-12
0.0965367	0.227028	0.42522	0.683443	Sex	O15460-2	P4HA2	0.869891
-0.0728514	0.167671	-0.43449	0.677012	PSEN1_genotype	O15460-2	P4HA2	0.86574
23.6706	0.312568	75.7294	1.84194e-11	(Intercept)	D3DQV9	EIF4G2	9.11161e-11
0.0342173	0.366518	0.0933577	0.928235	Sex	D3DQV9	EIF4G2	0.97588
0.0485317	0.270692	0.179288	0.862791	PSEN1_genotype	D3DQV9	EIF4G2	0.948879
22.9647	0.267345	85.8992	7.63082e-12	(Intercept)	P11717	IGF2R	4.1813e-11
0.272138	0.31349	0.868091	0.414112	Sex	P11717	IGF2R	0.694266
0.0947789	0.231528	0.409363	0.694509	PSEN1_genotype	P11717	IGF2R	0.876184
24.5557	0.331357	74.1064	2.14321e-11	(Intercept)	P35908	KRT2	1.04092e-10
-0.619037	0.388551	-1.59319	0.155145	Sex	P35908	KRT2	0.364335
-0.0791544	0.286964	-0.275834	0.790641	PSEN1_genotype	P35908	KRT2	0.915304
25.5308	0.242861	105.125	1.8577e-12	(Intercept)	P23381	WARS1	1.32478e-11
0.373839	0.28478	1.31273	0.230672	Sex	P23381	WARS1	0.48855
-0.400287	0.210324	-1.90319	0.0987412	PSEN1_genotype	P23381	WARS1	0.252505
24.1916	0.216581	111.698	1.21534e-12	(Intercept)	Q8TDQ7	GNPDA2	9.54029e-12
-0.0611816	0.253963	-0.240907	0.816531	Sex	Q8TDQ7	GNPDA2	0.92798
0.00126524	0.187564	0.00674562	0.994806	PSEN1_genotype	Q8TDQ7	GNPDA2	0.998388
26.1883	0.0744204	351.897	3.95179e-16	(Intercept)	P62834	RAP1A	4.8543e-14
0.0147975	0.0872656	0.169568	0.870146	Sex	P62834	RAP1A	0.951196
-0.0658138	0.0644499	-1.02116	0.341166	PSEN1_genotype	P62834	RAP1A	0.62635
26.6079	0.245819	108.242	1.51428e-12	(Intercept)	A8MUD9	RPL7	1.13147e-11
-0.0948006	0.288248	-0.328885	0.751863	Sex	A8MUD9	RPL7	0.899971
0.136506	0.212886	0.641217	0.541798	PSEN1_genotype	A8MUD9	RPL7	0.789187
24.8679	0.111306	223.42	9.50027e-15	(Intercept)	P11216	PYGB	3.20056e-13
0.128247	0.130518	0.982602	0.358538	Sex	P11216	PYGB	0.641382
-0.103615	0.0963937	-1.07492	0.31806	PSEN1_genotype	P11216	PYGB	0.59727
24.3741	0.128496	189.688	2.98699e-14	(Intercept)	Q96TA1	NIBAN2	6.36198e-13
-0.316499	0.150675	-2.10055	0.0738116	Sex	Q96TA1	NIBAN2	0.197051
0.382574	0.111281	3.43792	0.0108678	PSEN1_genotype	Q96TA1	NIBAN2	0.0319602
24.555	0.224599	109.328	1.41209e-12	(Intercept)	B4DY09	ILF2	1.07262e-11
-0.156746	0.263366	-0.595164	0.570465	Sex	B4DY09	ILF2	0.809484
0.157664	0.194509	0.810574	0.444291	PSEN1_genotype	B4DY09	ILF2	0.71801
24.0667	0.162549	148.059	1.69164e-13	(Intercept)	P23634	ATP2B4	2.13908e-12
0.058464	0.190605	0.306728	0.767973	Sex	P23634	ATP2B4	0.906884
-0.147591	0.140771	-1.04844	0.329278	PSEN1_genotype	P23634	ATP2B4	0.610408
24.7072	0.125721	196.524	2.33144e-14	(Intercept)	Q9NQC3-2	RTN4	5.50958e-13
0.0575336	0.147421	0.390267	0.707943	Sex	Q9NQC3-2	RTN4	0.880943
0.138858	0.108878	1.27536	0.242874	PSEN1_genotype	Q9NQC3-2	RTN4	0.507683
24.497	0.157136	155.897	1.179e-13	(Intercept)	P11177	PDHB	1.66123e-12
0.282352	0.184258	1.53237	0.169293	Sex	P11177	PDHB	0.388668
0.220164	0.136083	1.61786	0.149726	PSEN1_genotype	P11177	PDHB	0.353943
26.0211	0.281209	92.533	4.53517e-12	(Intercept)	Q9NR12	PDLIM7	2.71222e-11
0.0169619	0.329746	0.0514392	0.960413	Sex	Q9NR12	PDLIM7	0.987641
-0.387483	0.243534	-1.59109	0.155616	PSEN1_genotype	Q9NR12	PDLIM7	0.365201
25.0627	0.151671	165.244	7.84414e-14	(Intercept)	P55795	HNRNPH2	1.22357e-12
0.00837234	0.17785	0.0470754	0.963768	Sex	P55795	HNRNPH2	0.988635
0.0925852	0.131351	0.70487	0.503662	PSEN1_genotype	P55795	HNRNPH2	0.763351
26.9811	0.282594	95.4768	3.64296e-12	(Intercept)	P07858	CTSB	2.24568e-11
0.680139	0.33137	2.0525	0.079237	Sex	P07858	CTSB	0.209653
-0.171461	0.244733	-0.700602	0.506164	PSEN1_genotype	P07858	CTSB	0.765153
24.547	0.291654	84.1648	8.80093e-12	(Intercept)	J3KN67	TPM3	4.74982e-11
0.327443	0.341995	0.957448	0.370232	Sex	J3KN67	TPM3	0.652431
-0.16687	0.25258	-0.660661	0.529963	PSEN1_genotype	J3KN67	TPM3	0.781983
22.8262	0.364852	62.5629	7.00069e-11	(Intercept)	P04040	CAT	2.99409e-10
0.3418	0.427827	0.798921	0.450589	Sex	P04040	CAT	0.724172
-0.120591	0.315972	-0.381651	0.714041	PSEN1_genotype	P04040	CAT	0.882895
23.2211	0.724098	32.0689	7.4134e-09	(Intercept)	P08243	ASNS	2.41133e-08
0.237281	0.849081	0.279456	0.787972	Sex	P08243	ASNS	0.914854
0.20484	0.627088	0.326653	0.753481	PSEN1_genotype	P08243	ASNS	0.900721
25.5103	0.0870176	293.163	1.41875e-15	(Intercept)	P47755	CAPZA2	1.07007e-13
-0.0835805	0.102037	-0.819119	0.439712	Sex	P47755	CAPZA2	0.714827
0.0392573	0.0753594	0.520935	0.61848	PSEN1_genotype	P47755	CAPZA2	0.83767
24.7631	0.320526	77.2576	1.60178e-11	(Intercept)	P23246	SFPQ	8.01255e-11
-0.189552	0.37585	-0.504329	0.629514	Sex	P23246	SFPQ	0.84238
0.191792	0.277584	0.690935	0.511861	PSEN1_genotype	P23246	SFPQ	0.769772
22.9185	0.448107	51.1451	2.86111e-10	(Intercept)	J3KTA4	DDX5	1.08665e-09
-0.205352	0.525453	-0.390809	0.70756	Sex	J3KTA4	DDX5	0.880943
0.61048	0.388072	1.57311	0.159692	PSEN1_genotype	J3KTA4	DDX5	0.372556
24.5832	0.459535	53.4957	2.09045e-10	(Intercept)	Q9UKX5	ITGA11	8.13221e-10
0.519252	0.538853	0.963626	0.367333	Sex	Q9UKX5	ITGA11	0.650385
-0.769946	0.397969	-1.93469	0.0942695	PSEN1_genotype	Q9UKX5	ITGA11	0.242813
25.3381	0.0889167	284.965	1.7303e-15	(Intercept)	Q9BS26	ERP44	1.2022e-13
0.190476	0.104264	1.82686	0.110453	Sex	Q9BS26	ERP44	0.278455
0.0480166	0.0770041	0.623559	0.552685	PSEN1_genotype	Q9BS26	ERP44	0.797494
23.8736	0.087094	274.114	2.27058e-15	(Intercept)	P42345	MTOR	1.43965e-13
-0.314355	0.102127	-3.07809	0.0178633	Sex	P42345	MTOR	0.0520554
0.02552	0.0754256	0.338347	0.745023	PSEN1_genotype	P42345	MTOR	0.897562
24.4727	0.207862	117.736	8.40891e-13	(Intercept)	Q13423	NNT	7.1593e-12
0.13917	0.243739	0.570977	0.585871	Sex	Q13423	NNT	0.821096
0.183557	0.180013	1.01968	0.34182	PSEN1_genotype	Q13423	NNT	0.626832
27.355	0.421567	64.8888	5.4243e-11	(Intercept)	Q05682	CALD1	2.38186e-10
0.0544251	0.494331	0.110099	0.915421	Sex	Q05682	CALD1	0.971007
-0.0444196	0.365088	-0.121668	0.906581	PSEN1_genotype	Q05682	CALD1	0.967239
23.7332	0.218155	108.79	1.46165e-12	(Intercept)	E9PGC8	MAP1A	1.10103e-11
-0.309324	0.255809	-1.2092	0.265839	Sex	E9PGC8	MAP1A	0.536278
0.0402002	0.188928	0.212781	0.837562	PSEN1_genotype	E9PGC8	MAP1A	0.937755
24.6625	0.102767	239.984	5.75883e-15	(Intercept)	P46459	NSF	2.44502e-13
0.124126	0.120505	1.03004	0.33726	Sex	P46459	NSF	0.621315
-0.0482835	0.0889991	-0.542517	0.604297	PSEN1_genotype	P46459	NSF	0.832403
24.9995	0.114998	217.39	1.15051e-14	(Intercept)	Q92599	SEPTIN8	3.42948e-13
0.0992009	0.134847	0.735654	0.485855	Sex	Q92599	SEPTIN8	0.751282
-0.266939	0.0995913	-2.68034	0.0315235	PSEN1_genotype	Q92599	SEPTIN8	0.0901416
24.6797	0.120081	205.526	1.70405e-14	(Intercept)	Q9NTK5	OLA1	4.45405e-13
-0.042548	0.140807	-0.302172	0.771301	Sex	Q9NTK5	OLA1	0.908305
0.104902	0.103993	1.00874	0.346689	PSEN1_genotype	Q9NTK5	OLA1	0.631709
26.3652	0.0892265	295.486	1.34249e-15	(Intercept)	P24534	EEF1B2	1.03695e-13
-0.109891	0.104627	-1.0503	0.328481	Sex	P24534	EEF1B2	0.609872
0.186756	0.0772724	2.41685	0.0463055	PSEN1_genotype	P24534	EEF1B2	0.129466
26.1114	0.0976115	267.503	2.69366e-15	(Intercept)	Q6NZI2	CAVIN1	1.57571e-13
0.183962	0.11446	1.60722	0.152042	Sex	Q6NZI2	CAVIN1	0.358492
-0.246728	0.084534	-2.91869	0.0223818	PSEN1_genotype	Q6NZI2	CAVIN1	0.0648688
27.035	0.149436	180.914	4.16085e-14	(Intercept)	P47895	ALDH1A3	7.98659e-13
0.0690304	0.175229	0.393945	0.705347	Sex	P47895	ALDH1A3	0.880448
0.0452239	0.129415	0.349449	0.737029	PSEN1_genotype	P47895	ALDH1A3	0.893072
23.5917	0.350527	67.3036	4.20166e-11	(Intercept)	K7EKE6	LONP1	1.89296e-10
0.299301	0.411029	0.728174	0.490143	Sex	K7EKE6	LONP1	0.754665
0.152852	0.303565	0.503522	0.630053	PSEN1_genotype	K7EKE6	LONP1	0.84238
24.8699	0.20713	120.069	7.3298e-13	(Intercept)	P52788	SMS	6.42445e-12
-0.194956	0.242881	-0.802681	0.44855	Sex	P52788	SMS	0.722163
0.0618455	0.179379	0.344775	0.740391	PSEN1_genotype	P52788	SMS	0.894368
25.18	0.2392	105.268	1.84017e-12	(Intercept)	Q13045	FLII	1.31666e-11
-0.270067	0.280487	-0.962851	0.367696	Sex	Q13045	FLII	0.650828
0.139789	0.207153	0.674807	0.521455	PSEN1_genotype	Q13045	FLII	0.776189
23.4994	0.139201	168.817	6.7536e-14	(Intercept)	P48147	PREP	1.09407e-12
-0.525208	0.163228	-3.21764	0.0147014	Sex	P48147	PREP	0.0430171
0.17979	0.120552	1.4914	0.179483	PSEN1_genotype	P48147	PREP	0.407315
22.773	0.249203	91.3833	4.94965e-12	(Intercept)	A0A0G2JN29	NOMO1	2.90854e-11
0.0594342	0.292216	0.203391	0.844615	Sex	A0A0G2JN29	NOMO1	0.939914
0.00452783	0.215816	0.02098	0.983847	PSEN1_genotype	A0A0G2JN29	NOMO1	0.993776
25.5835	0.225244	113.581	1.08119e-12	(Intercept)	Q9Y6N5	SQOR	8.63611e-12
-0.110674	0.264122	-0.419026	0.687756	Sex	Q9Y6N5	SQOR	0.872029
0.288278	0.195067	1.47784	0.182975	PSEN1_genotype	Q9Y6N5	SQOR	0.413319
25.2595	0.139798	180.685	4.19783e-14	(Intercept)	Q9BTV4	TMEM43	8.0096e-13
0.0343635	0.163928	0.209626	0.83993	Sex	Q9BTV4	TMEM43	0.938117
-0.0427572	0.121069	-0.353165	0.734361	PSEN1_genotype	Q9BTV4	TMEM43	0.892041
23.2883	0.18084	128.779	4.49049e-13	(Intercept)	Q9NZB2	FAM120A	4.40866e-12
-0.214082	0.212053	-1.00957	0.346319	Sex	Q9NZB2	FAM120A	0.631652
0.25714	0.156612	1.64189	0.144616	PSEN1_genotype	Q9NZB2	FAM120A	0.345559
25.1434	0.132821	189.303	3.02974e-14	(Intercept)	O43776	NARS1	6.41044e-13
-0.103595	0.155746	-0.665151	0.527253	Sex	O43776	NARS1	0.781983
0.060433	0.115026	0.525385	0.615541	PSEN1_genotype	O43776	NARS1	0.83767
25.1154	0.23316	107.717	1.56659e-12	(Intercept)	Q8N8S7	ENAH	1.16378e-11
0.135368	0.273404	0.495121	0.635677	Sex	Q8N8S7	ENAH	0.845503
-0.201727	0.201922	-0.999032	0.351054	PSEN1_genotype	Q8N8S7	ENAH	0.635585
27.106	0.0754998	359.021	3.43448e-16	(Intercept)	Q32Q12	NME1-NME2	4.75048e-14
0.0434803	0.0885314	0.491129	0.638358	Sex	Q32Q12	NME1-NME2	0.847831
0.0606045	0.0653848	0.92689	0.384827	PSEN1_genotype	Q32Q12	NME1-NME2	0.666791
25.1196	0.119604	210.023	1.46449e-14	(Intercept)	P20073	ANXA7	3.98742e-13
0.0733914	0.140248	0.523298	0.616919	Sex	P20073	ANXA7	0.83767
-0.178088	0.10358	-1.71933	0.129243	PSEN1_genotype	P20073	ANXA7	0.315888
23.5786	0.245802	95.9251	3.52551e-12	(Intercept)	P10515	DLAT	2.18994e-11
0.0155727	0.288229	0.0540289	0.958422	Sex	P10515	DLAT	0.987626
0.4096	0.212871	1.92417	0.0957406	PSEN1_genotype	P10515	DLAT	0.246108
25.5854	0.0976975	261.884	3.12519e-15	(Intercept)	Q9BR76	CORO1B	1.7272e-13
-0.110694	0.11456	-0.966253	0.366106	Sex	Q9BR76	CORO1B	0.649269
-0.0582259	0.0846085	-0.68818	0.513492	PSEN1_genotype	Q9BR76	CORO1B	0.77061
23.9863	0.266155	90.1217	5.45513e-12	(Intercept)	P50995	ANXA11	3.1621e-11
-0.149273	0.312094	-0.478293	0.647018	Sex	P50995	ANXA11	0.852103
-0.0343332	0.230497	-0.148953	0.885791	PSEN1_genotype	P50995	ANXA11	0.957649
23.7965	0.219129	108.596	1.48006e-12	(Intercept)	Q9NVD7	PARVA	1.11108e-11
0.092012	0.256951	0.358091	0.73083	Sex	Q9NVD7	PARVA	0.891362
0.238854	0.189771	1.25864	0.24851	PSEN1_genotype	Q9NVD7	PARVA	0.515765
26.165	0.299037	87.4976	6.70761e-12	(Intercept)	P19338	NCL	3.74913e-11
-0.159809	0.350652	-0.455747	0.662373	Sex	P19338	NCL	0.860663
0.182086	0.258974	0.703108	0.504694	PSEN1_genotype	P19338	NCL	0.764193
23.6369	0.264991	89.1991	5.86225e-12	(Intercept)	O75534	CSDE1	3.36162e-11
0.0797688	0.310729	0.256715	0.80478	Sex	O75534	CSDE1	0.921076
0.0911553	0.229489	0.397211	0.703045	PSEN1_genotype	O75534	CSDE1	0.879472
23.418	0.274298	85.3742	7.96509e-12	(Intercept)	P40763	STAT3	4.34589e-11
-0.189542	0.321643	-0.589295	0.574182	Sex	P40763	STAT3	0.8126
0.178281	0.237549	0.750504	0.477415	PSEN1_genotype	P40763	STAT3	0.744221
25.6116	0.107204	238.906	5.94322e-15	(Intercept)	P21283	ATP6V1C1	2.49032e-13
-0.1278	0.125708	-1.01664	0.343167	Sex	P21283	ATP6V1C1	0.628405
0.0220708	0.0928412	0.237727	0.818901	PSEN1_genotype	P21283	ATP6V1C1	0.929199
25.361	0.235623	107.634	1.57511e-12	(Intercept)	P00491	PNP	1.1674e-11
-0.116644	0.276292	-0.422175	0.685561	Sex	P00491	PNP	0.871013
0.0906486	0.204055	0.444236	0.670281	PSEN1_genotype	P00491	PNP	0.862384
24.3061	0.151588	160.343	9.68395e-14	(Intercept)	P43686	PSMC4	1.44046e-12
-0.0692309	0.177753	-0.389479	0.7085	Sex	P43686	PSMC4	0.880943
-0.0413276	0.131279	-0.314807	0.762085	PSEN1_genotype	P43686	PSMC4	0.904931
24.1447	0.18987	127.164	4.90491e-13	(Intercept)	A0A087X2I1	PSMC6	4.70739e-12
0.104718	0.222642	0.470341	0.652413	Sex	A0A087X2I1	PSMC6	0.856058
0.086112	0.164432	0.523694	0.616657	PSEN1_genotype	A0A087X2I1	PSMC6	0.83767
24.5346	0.085122	288.229	1.59772e-15	(Intercept)	P46926	GNPDA1	1.16518e-13
-0.0403751	0.0998144	-0.404501	0.697918	Sex	P46926	GNPDA1	0.877362
0.0670383	0.0737178	0.909391	0.393377	PSEN1_genotype	P46926	GNPDA1	0.67339
26.5968	0.195183	136.266	3.02383e-13	(Intercept)	P62241	RPS8	3.30339e-12
-0.141062	0.228873	-0.616335	0.557177	Sex	P62241	RPS8	0.80033
0.0982983	0.169034	0.581531	0.57912	PSEN1_genotype	P62241	RPS8	0.816345
23.6653	0.243029	97.3764	3.17395e-12	(Intercept)	O00629	KPNA4	2.01268e-11
0.0450191	0.284977	0.157975	0.878937	Sex	O00629	KPNA4	0.954012
-0.0974421	0.21047	-0.462975	0.657431	PSEN1_genotype	O00629	KPNA4	0.859451
24.4147	0.265445	91.9765	4.73065e-12	(Intercept)	O14579	COPE	2.80039e-11
-0.0458838	0.311261	-0.147412	0.886963	Sex	O14579	COPE	0.957649
0.0824011	0.229882	0.35845	0.730573	PSEN1_genotype	O14579	COPE	0.891362
23.0966	0.637687	36.2194	3.17686e-09	(Intercept)	O75533	SF3B1	1.06299e-08
0.350648	0.747755	0.468934	0.653371	Sex	O75533	SF3B1	0.857123
0.190528	0.552253	0.345	0.740228	PSEN1_genotype	O75533	SF3B1	0.894368
23.6626	0.361003	65.5467	5.05498e-11	(Intercept)	P52597	HNRNPF	2.23346e-10
-0.32558	0.423314	-0.769123	0.466974	Sex	P52597	HNRNPF	0.738108
0.103411	0.312638	0.33077	0.750498	PSEN1_genotype	P52597	HNRNPF	0.899612
26.0517	0.209921	124.102	5.81702e-13	(Intercept)	P62249	RPS16	5.38651e-12
-0.168385	0.246154	-0.684064	0.515934	Sex	P62249	RPS16	0.772794
0.18593	0.181797	1.02273	0.340472	PSEN1_genotype	P62249	RPS16	0.625384
24.147	0.257909	93.6261	4.17751e-12	(Intercept)	P15170	GSPT1	2.51711e-11
-0.0350176	0.302425	-0.115789	0.911071	Sex	P15170	GSPT1	0.968476
0.000943048	0.223356	0.00422218	0.996749	PSEN1_genotype	P15170	GSPT1	0.998412
23.6688	0.39333	60.1754	9.18823e-11	(Intercept)	Q13308	PTK7	3.84251e-10
1.29219	0.461221	2.80167	0.0264607	Sex	Q13308	PTK7	0.0761739
-0.864998	0.340634	-2.53937	0.0386993	PSEN1_genotype	Q13308	PTK7	0.109489
24.8942	0.140559	177.109	4.82826e-14	(Intercept)	P09622	DLD	8.70227e-13
0.266824	0.16482	1.61888	0.149505	Sex	P09622	DLD	0.353682
0.147487	0.121727	1.21161	0.264969	PSEN1_genotype	P09622	DLD	0.535405
23.3232	0.308727	75.5464	1.87337e-11	(Intercept)	Q5JWF2	GNAS	9.25282e-11
-0.628715	0.362015	-1.73671	0.126012	Sex	Q5JWF2	GNAS	0.309882
0.142636	0.267366	0.533487	0.610209	PSEN1_genotype	Q5JWF2	GNAS	0.835886
24.173	0.273897	88.2558	6.31478e-12	(Intercept)	P62841	RPS15	3.57002e-11
-0.168035	0.321173	-0.523193	0.616988	Sex	P62841	RPS15	0.83767
0.238059	0.237202	1.00361	0.348989	PSEN1_genotype	P62841	RPS15	0.634175
23.7244	0.159064	149.15	1.60689e-13	(Intercept)	Q13177	PAK2	2.06035e-12
-0.307027	0.186519	-1.64609	0.143741	Sex	Q13177	PAK2	0.34398
0.0967664	0.137753	0.702461	0.505073	PSEN1_genotype	Q13177	PAK2	0.764289
23.9737	0.0798919	300.076	1.20517e-15	(Intercept)	O14617	AP3D1	9.85858e-14
-0.10526	0.0936815	-1.12359	0.298238	Sex	O14617	AP3D1	0.572387
-0.114969	0.0691884	-1.66167	0.140533	PSEN1_genotype	O14617	AP3D1	0.337817
25.0013	0.0957597	261.084	3.19284e-15	(Intercept)	Q15008	PSMD6	1.73469e-13
-0.00128398	0.112288	-0.0114347	0.991196	Sex	Q15008	PSMD6	0.996793
-0.00358072	0.0829304	-0.0431775	0.966766	PSEN1_genotype	Q15008	PSMD6	0.988923
24.3969	0.149106	163.622	8.40502e-14	(Intercept)	F5GZG1	RAP1B	1.2922e-12
0.164601	0.174842	0.941426	0.377832	Sex	F5GZG1	RAP1B	0.660481
-0.294643	0.129129	-2.28177	0.0564889	PSEN1_genotype	F5GZG1	RAP1B	0.15503
23.8477	0.110223	216.36	1.18944e-14	(Intercept)	Q9HB90	RRAGC	3.47785e-13
-0.130681	0.129247	-1.01109	0.345639	Sex	Q9HB90	RRAGC	0.631308
0.184904	0.0954555	1.93707	0.0939396	PSEN1_genotype	Q9HB90	RRAGC	0.242353
24.4556	0.274738	89.014	5.94803e-12	(Intercept)	Q7L1Q6	BZW1	3.40168e-11
0.0395995	0.322159	0.122919	0.905626	Sex	Q7L1Q6	BZW1	0.966695
0.0313967	0.237931	0.131957	0.898731	PSEN1_genotype	Q7L1Q6	BZW1	0.963722
26.0943	0.219424	118.922	7.83918e-13	(Intercept)	Q03135	CAV1	6.77318e-12
0.0966147	0.257297	0.375499	0.718409	Sex	Q03135	CAV1	0.883846
-0.0153748	0.190026	-0.0809085	0.937779	PSEN1_genotype	Q03135	CAV1	0.980128
24.8672	0.128012	194.257	2.52865e-14	(Intercept)	Q92896	GLG1	5.81046e-13
-0.0765194	0.150107	-0.509764	0.625891	Sex	Q92896	GLG1	0.842049
-0.00824804	0.110862	-0.0743993	0.942774	PSEN1_genotype	Q92896	GLG1	0.982572
25.877	0.227145	113.923	1.05868e-12	(Intercept)	Q9Y617	PSAT1	8.52661e-12
0.192067	0.266351	0.721106	0.494218	Sex	Q9Y617	PSAT1	0.757816
-0.212879	0.196713	-1.08218	0.315036	PSEN1_genotype	Q9Y617	PSAT1	0.59308
25.6053	0.11213	228.353	8.15345e-15	(Intercept)	Q9Y281	CFL2	2.95321e-13
0.0483609	0.131484	0.367808	0.723886	Sex	Q9Y281	CFL2	0.887349
-0.0686193	0.0971076	-0.706631	0.502632	PSEN1_genotype	Q9Y281	CFL2	0.762781
26.7262	0.174375	153.269	1.32799e-13	(Intercept)	P62826	RAN	1.79995e-12
-0.0652524	0.204472	-0.319126	0.758943	Sex	P62826	RAN	0.903488
0.0939121	0.151013	0.621882	0.553726	PSEN1_genotype	P62826	RAN	0.797983
24.7134	0.243424	101.524	2.37074e-12	(Intercept)	P27635	RPL10	1.59484e-11
-0.107312	0.285441	-0.375951	0.718088	Sex	P27635	RPL10	0.883621
0.17786	0.210812	0.84369	0.42673	PSEN1_genotype	P27635	RPL10	0.705214
24.8739	0.427553	58.1772	1.16336e-10	(Intercept)	P34897	SHMT2	4.78095e-10
0.472335	0.50135	0.942125	0.377498	Sex	P34897	SHMT2	0.660481
0.0283046	0.370272	0.0764428	0.941206	PSEN1_genotype	P34897	SHMT2	0.982268
23.1239	0.343538	67.311	4.19843e-11	(Intercept)	P51148	RAB5C	1.89284e-10
-0.204499	0.402834	-0.50765	0.627299	Sex	P51148	RAB5C	0.842105
0.492846	0.297512	1.65656	0.141578	PSEN1_genotype	P51148	RAB5C	0.339642
23.8052	0.134426	177.088	4.83233e-14	(Intercept)	P43034	PAFAH1B1	8.70227e-13
0.125007	0.157629	0.793048	0.453786	Sex	P43034	PAFAH1B1	0.726423
-0.259599	0.116417	-2.22992	0.0609783	PSEN1_genotype	P43034	PAFAH1B1	0.166001
25.5663	0.316531	80.7703	1.17372e-11	(Intercept)	Q7Z2K6	ERMP1	6.08542e-11
0.34869	0.371165	0.939448	0.378778	Sex	Q7Z2K6	ERMP1	0.661021
-0.598161	0.274124	-2.18208	0.0654391	PSEN1_genotype	Q7Z2K6	ERMP1	0.176942
24.9735	0.120577	207.117	1.61455e-14	(Intercept)	P12081	HARS1	4.28643e-13
-0.102611	0.141389	-0.725732	0.491548	Sex	P12081	HARS1	0.755349
0.13588	0.104423	1.30125	0.234363	PSEN1_genotype	P12081	HARS1	0.494243
22.1105	0.145294	152.178	1.39607e-13	(Intercept)	Q5JR08	RHOC	1.8814e-12
0.18764	0.170372	1.10135	0.307166	Sex	Q5JR08	RHOC	0.58309
0.260715	0.125828	2.07199	0.0769897	PSEN1_genotype	Q5JR08	RHOC	0.204297
24.0515	0.147392	163.18	8.56542e-14	(Intercept)	P49419-2	ALDH7A1	1.31057e-12
0.143187	0.172833	0.82847	0.434739	Sex	P49419-2	ALDH7A1	0.71018
-0.148606	0.127645	-1.16421	0.282478	PSEN1_genotype	P49419-2	ALDH7A1	0.557735
23.7562	0.179963	132.006	3.77648e-13	(Intercept)	O15371	EIF3D	3.87997e-12
-0.12035	0.211026	-0.57031	0.586299	Sex	O15371	EIF3D	0.821228
0.241989	0.155853	1.55267	0.164444	PSEN1_genotype	O15371	EIF3D	0.381421
28.0227	0.0757361	370.004	2.78137e-16	(Intercept)	P09936	UCHL1	4.16117e-14
0.156088	0.0888084	1.75758	0.122233	Sex	P09936	UCHL1	0.302563
-0.109242	0.0655894	-1.66555	0.139746	PSEN1_genotype	P09936	UCHL1	0.336304
24.7348	0.220293	112.282	1.17183e-12	(Intercept)	P55084	HADHB	9.252e-12
0.153608	0.258316	0.594651	0.57079	Sex	P55084	HADHB	0.80968
0.0720339	0.190779	0.377577	0.716932	PSEN1_genotype	P55084	HADHB	0.882895
24.0686	0.180605	133.266	3.53352e-13	(Intercept)	O95394	PGM3	3.71976e-12
-0.411163	0.211779	-1.94147	0.0933322	Sex	O95394	PGM3	0.241174
0.214813	0.156409	1.37341	0.211996	PSEN1_genotype	O95394	PGM3	0.461026
23.3695	0.156035	149.771	1.56084e-13	(Intercept)	Q9UI12	ATP6V1H	2.02972e-12
-0.00190225	0.182967	-0.0103966	0.991995	Sex	Q9UI12	ATP6V1H	0.997009
0.2334	0.13513	1.72722	0.127766	PSEN1_genotype	Q9UI12	ATP6V1H	0.312996
23.113	0.44906	51.4697	2.73747e-10	(Intercept)	P08240	SRPRA	1.04526e-09
-0.464513	0.52657	-0.882149	0.406967	Sex	P08240	SRPRA	0.686777
0.350387	0.388897	0.900975	0.397539	PSEN1_genotype	P08240	SRPRA	0.677465
24.1059	0.275133	87.6155	6.64471e-12	(Intercept)	P50213	IDH3A	3.72371e-11
0.29362	0.322622	0.910105	0.393026	Sex	P50213	IDH3A	0.673353
0.0394129	0.238272	0.165411	0.873296	PSEN1_genotype	P50213	IDH3A	0.95216
24.6511	0.159602	154.454	1.25832e-13	(Intercept)	Q9UNH7	SNX6	1.72961e-12
0.288432	0.18715	1.54118	0.167173	Sex	Q9UNH7	SNX6	0.385381
-0.130637	0.138219	-0.945144	0.376058	PSEN1_genotype	Q9UNH7	SNX6	0.659789
22.7997	0.133496	170.79	6.22607e-14	(Intercept)	G5EA31	SEC24C	1.03408e-12
0.0991126	0.156538	0.633155	0.546753	Sex	G5EA31	SEC24C	0.793255
0.142426	0.115611	1.23195	0.257742	PSEN1_genotype	G5EA31	SEC24C	0.526949
26.3937	0.0759654	347.443	4.32025e-16	(Intercept)	P30086	PEBP1	4.94592e-14
0.110116	0.0890773	1.23618	0.256259	Sex	P30086	PEBP1	0.525024
-0.0450694	0.0657879	-0.685071	0.515336	PSEN1_genotype	P30086	PEBP1	0.77247
24.1267	0.14703	164.094	8.23706e-14	(Intercept)	Q9P2R3	ANKFY1	1.27248e-12
-0.0569732	0.172408	-0.330456	0.750726	Sex	Q9P2R3	ANKFY1	0.899612
-0.0692476	0.127332	-0.543837	0.603435	PSEN1_genotype	Q9P2R3	ANKFY1	0.832244
25.7532	0.117277	219.592	1.07216e-14	(Intercept)	E9PDM8	SEC24D	3.30329e-13
-0.147317	0.13752	-1.07124	0.3196	Sex	E9PDM8	SEC24D	0.599211
-0.0166614	0.101565	-0.164047	0.87433	PSEN1_genotype	E9PDM8	SEC24D	0.952612
23.4888	0.362526	64.792	5.48121e-11	(Intercept)	Q1KMD3	HNRNPUL2	2.40356e-10
-0.00584652	0.4251	-0.0137533	0.989411	Sex	Q1KMD3	HNRNPUL2	0.996048
0.0248925	0.313957	0.0792862	0.939024	PSEN1_genotype	Q1KMD3	HNRNPUL2	0.981109
26.9105	0.0457241	588.542	1.0797e-17	(Intercept)	Q9H0U4	RAB1B	8.65246e-15
-0.0526797	0.0536162	-0.982533	0.358569	Sex	Q9H0U4	RAB1B	0.641382
0.00537523	0.0395982	0.135744	0.895845	PSEN1_genotype	Q9H0U4	RAB1B	0.962504
26.3511	0.208561	126.348	5.13115e-13	(Intercept)	P62244	RPS15A	4.87345e-12
-0.120016	0.244559	-0.490743	0.638617	Sex	P62244	RPS15A	0.847831
0.0648525	0.180619	0.359057	0.730139	PSEN1_genotype	P62244	RPS15A	0.891362
26.1592	0.22359	116.996	8.78768e-13	(Intercept)	P62424	RPL7A	7.37406e-12
-0.147878	0.262182	-0.564028	0.59034	Sex	P62424	RPL7A	0.824703
0.215381	0.193634	1.11231	0.30274	PSEN1_genotype	P62424	RPL7A	0.577983
24.0465	0.219777	109.413	1.40445e-12	(Intercept)	P13804	ETFA	1.06808e-11
0.283618	0.257712	1.10052	0.307504	Sex	P13804	ETFA	0.583257
-0.0642322	0.190333	-0.337473	0.745654	PSEN1_genotype	P13804	ETFA	0.897579
24.5417	0.132876	184.697	3.59981e-14	(Intercept)	F5H6I7	ATL3	7.25735e-13
-0.0589242	0.155811	-0.378179	0.716505	Sex	F5H6I7	ATL3	0.882895
0.0642195	0.115074	0.558073	0.594186	PSEN1_genotype	F5H6I7	ATL3	0.826318
23.873	0.361062	66.1189	4.75699e-11	(Intercept)	P36543	ATP6V1E1	2.11345e-10
-0.772949	0.423383	-1.82565	0.110649	Sex	P36543	ATP6V1E1	0.278731
0.0318616	0.312689	0.101896	0.921697	PSEN1_genotype	P36543	ATP6V1E1	0.972864
22.5842	0.389475	57.9864	1.19037e-10	(Intercept)	A0A024R571	EHD1	4.87944e-10
-0.428139	0.456699	-0.937464	0.379729	Sex	A0A024R571	EHD1	0.661021
0.399243	0.337295	1.18366	0.27518	PSEN1_genotype	A0A024R571	EHD1	0.549076
24.0025	0.262054	91.5937	4.87068e-12	(Intercept)	Q15691	MAPRE1	2.87003e-11
-0.0964534	0.307286	-0.313888	0.762753	Sex	Q15691	MAPRE1	0.90497
0.329898	0.226946	1.45364	0.189362	PSEN1_genotype	Q15691	MAPRE1	0.424921
23.8069	0.109391	217.632	1.14159e-14	(Intercept)	P51665	PSMD7	3.42948e-13
0.0494876	0.128272	0.385803	0.7111	Sex	P51665	PSMD7	0.881836
-0.028045	0.094735	-0.296036	0.775792	PSEN1_genotype	P51665	PSMD7	0.91104
23.9786	0.65327	36.7055	2.89503e-09	(Intercept)	Q16647	PTGIS	9.7428e-09
-0.369011	0.766027	-0.481721	0.6447	Sex	Q16647	PTGIS	0.850339
0.369539	0.565748	0.653186	0.534494	PSEN1_genotype	Q16647	PTGIS	0.785206
24.7233	0.111686	221.364	1.01353e-14	(Intercept)	P23526	AHCY	3.2167e-13
-0.0556783	0.130964	-0.425143	0.683496	Sex	P23526	AHCY	0.869891
0.0237072	0.0967231	0.245104	0.813407	PSEN1_genotype	P23526	AHCY	0.926132
24.7252	0.0999568	247.359	4.65934e-15	(Intercept)	Q15907	RAB11B	2.13365e-13
-0.164824	0.11721	-1.40623	0.202462	Sex	Q15907	RAB11B	0.446042
0.200616	0.0865651	2.31751	0.0535906	PSEN1_genotype	Q15907	RAB11B	0.147846
24.7676	0.227699	108.773	1.46324e-12	(Intercept)	P15121	AKR1B1	1.10103e-11
-0.157364	0.267001	-0.589375	0.574131	Sex	P15121	AKR1B1	0.8126
0.139813	0.197193	0.709017	0.501239	PSEN1_genotype	P15121	AKR1B1	0.762455
24.305	0.182241	133.367	3.51481e-13	(Intercept)	P30044	PRDX5	3.70616e-12
-0.123858	0.213697	-0.579597	0.580353	Sex	P30044	PRDX5	0.817442
0.148538	0.157826	0.94115	0.377963	PSEN1_genotype	P30044	PRDX5	0.660481
23.2991	0.309614	75.2521	1.9252e-11	(Intercept)	P26196	DDX6	9.45783e-11
-0.155065	0.363055	-0.427111	0.682129	Sex	P26196	DDX6	0.869519
0.396588	0.268134	1.47907	0.182657	PSEN1_genotype	P26196	DDX6	0.413057
21.4393	0.323348	66.3042	4.66487e-11	(Intercept)	Q96P70	IPO9	2.08117e-10
0.452106	0.379159	1.19239	0.271956	Sex	Q96P70	IPO9	0.544463
-0.117189	0.280027	-0.418491	0.688129	PSEN1_genotype	Q96P70	IPO9	0.872029
24.4886	0.387497	63.1969	6.52435e-11	(Intercept)	Q96HC4	PDLIM5	2.81288e-10
0.40905	0.454381	0.900235	0.397907	Sex	Q96HC4	PDLIM5	0.677551
-0.440869	0.335582	-1.31374	0.230349	PSEN1_genotype	Q96HC4	PDLIM5	0.48855
25.9273	0.182991	141.686	2.30154e-13	(Intercept)	P62829	RPL23	2.70737e-12
-0.106372	0.214577	-0.495731	0.635267	Sex	P62829	RPL23	0.845133
0.0852482	0.158475	0.537928	0.607298	PSEN1_genotype	P62829	RPL23	0.83388
28.0604	0.126983	220.978	1.02599e-14	(Intercept)	P62979	RPS27A	3.24021e-13
-0.0687033	0.148901	-0.461404	0.658504	Sex	P62979	RPS27A	0.85999
0.126329	0.10997	1.14875	0.288394	PSEN1_genotype	P62979	RPS27A	0.563235
24.7205	0.175872	140.559	2.43375e-13	(Intercept)	Q14247	CTTN	2.84722e-12
0.12207	0.206228	0.591918	0.572519	Sex	Q14247	CTTN	0.810784
0.0093339	0.15231	0.0612824	0.952847	PSEN1_genotype	Q14247	CTTN	0.986322
25.0522	0.190763	131.326	3.91536e-13	(Intercept)	Q15075	EEA1	3.98434e-12
0.433159	0.22369	1.93643	0.0940284	Sex	Q15075	EEA1	0.242412
-0.336042	0.165206	-2.03408	0.0814215	PSEN1_genotype	Q15075	EEA1	0.214195
22.2736	0.474955	46.8962	5.24223e-10	(Intercept)	P08237	PFKM	1.90954e-09
0.90142	0.556935	1.61854	0.149579	Sex	P08237	PFKM	0.353726
0.82674	0.411323	2.00995	0.084372	PSEN1_genotype	P08237	PFKM	0.221321
23.7401	0.442511	53.6487	2.04917e-10	(Intercept)	Q16643	DBN1	7.9959e-10
-0.371675	0.51889	-0.716289	0.497008	Sex	Q16643	DBN1	0.760457
0.379399	0.383226	0.990014	0.355146	PSEN1_genotype	Q16643	DBN1	0.639024
23.2122	0.181626	127.802	4.73614e-13	(Intercept)	P54920	NAPA	4.5797e-12
0.12185	0.212975	0.572131	0.58513	Sex	P54920	NAPA	0.820488
0.123803	0.157293	0.78709	0.457046	PSEN1_genotype	P54920	NAPA	0.729611
22.3399	0.200508	111.416	1.23703e-12	(Intercept)	Q15437	SEC23B	9.67143e-12
-0.168717	0.235117	-0.717589	0.496253	Sex	Q15437	SEC23B	0.76021
0.247642	0.173645	1.42614	0.196865	PSEN1_genotype	Q15437	SEC23B	0.437926
24.4839	0.123976	197.488	2.25292e-14	(Intercept)	P14550	AKR1A1	5.38647e-13
-0.0894437	0.145375	-0.615261	0.557847	Sex	P14550	AKR1A1	0.80033
0.0419259	0.107367	0.390493	0.707783	PSEN1_genotype	P14550	AKR1A1	0.880943
25.058	0.169043	148.234	1.67765e-13	(Intercept)	P08559	PDHA1	2.12978e-12
0.274883	0.19822	1.38676	0.208072	Sex	P08559	PDHA1	0.454652
0.018627	0.146395	0.127238	0.90233	PSEN1_genotype	P08559	PDHA1	0.965266
24.0827	0.137157	175.585	5.12919e-14	(Intercept)	Q7L576	CYFIP1	9.10893e-13
0.196715	0.160831	1.22312	0.260859	Sex	Q7L576	CYFIP1	0.529874
-0.123145	0.118781	-1.03674	0.334338	PSEN1_genotype	Q7L576	CYFIP1	0.617706
24.7034	0.243849	101.306	2.40656e-12	(Intercept)	P98082	DAB2	1.61217e-11
0.361846	0.285938	1.26547	0.246195	Sex	P98082	DAB2	0.512453
-0.0782171	0.211179	-0.370383	0.722051	PSEN1_genotype	P98082	DAB2	0.886625
22.8853	0.205956	111.118	1.26046e-12	(Intercept)	P52306	RAP1GDS1	9.75941e-12
0.326122	0.241504	1.35038	0.218923	Sex	P52306	RAP1GDS1	0.470662
-0.184926	0.178363	-1.0368	0.334313	PSEN1_genotype	P52306	RAP1GDS1	0.617706
24.1256	0.343107	70.315	3.09406e-11	(Intercept)	O00303	EIF3F	1.43739e-10
-0.136823	0.402328	-0.340078	0.743775	Sex	O00303	EIF3F	0.896794
-0.0345428	0.297139	-0.116251	0.910718	PSEN1_genotype	O00303	EIF3F	0.968422
24.1173	0.123676	195.004	2.46165e-14	(Intercept)	P15586	GNS	5.70102e-13
0.320068	0.145023	2.20702	0.0630743	Sex	P15586	GNS	0.17127
-0.131885	0.107106	-1.23134	0.257954	PSEN1_genotype	P15586	GNS	0.526949
23.6115	0.15594	151.415	1.44607e-13	(Intercept)	P22102	GART	1.9274e-12
-0.107634	0.182856	-0.58863	0.574604	Sex	P22102	GART	0.812839
0.0782347	0.135048	0.579311	0.580535	PSEN1_genotype	P22102	GART	0.817442
24.1722	0.118479	204.021	1.794e-14	(Intercept)	Q9Y305	ACOT9	4.5822e-13
0.230676	0.138929	1.66039	0.140794	Sex	Q9Y305	ACOT9	0.338318
-0.0550626	0.102606	-0.536643	0.60814	PSEN1_genotype	Q9Y305	ACOT9	0.834857
23.9446	0.244672	97.8638	3.06503e-12	(Intercept)	Q92900	UPF1	1.95911e-11
0.058374	0.286904	0.203462	0.844562	Sex	Q92900	UPF1	0.939914
0.0850801	0.211892	0.401525	0.700009	PSEN1_genotype	Q92900	UPF1	0.878747
23.2615	0.130514	178.231	4.61955e-14	(Intercept)	A0A2R8Y7Z0	CTNNB1	8.49502e-13
-0.578844	0.153041	-3.78228	0.00687176	Sex	A0A2R8Y7Z0	CTNNB1	0.0203675
0.0499969	0.113028	0.44234	0.671588	PSEN1_genotype	A0A2R8Y7Z0	CTNNB1	0.862835
24.2311	0.137447	176.294	4.98669e-14	(Intercept)	A0A0A0MTH3	ILK	8.88046e-13
-0.0410696	0.161171	-0.25482	0.806187	Sex	A0A0A0MTH3	ILK	0.921623
0.0608114	0.119033	0.51088	0.625149	PSEN1_genotype	A0A0A0MTH3	ILK	0.842049
23.8363	0.247557	96.2862	3.43406e-12	(Intercept)	P62714	PPP2CB	2.14998e-11
0.128701	0.290287	0.443358	0.670886	Sex	P62714	PPP2CB	0.862384
0.144245	0.214391	0.672811	0.52265	PSEN1_genotype	P62714	PPP2CB	0.777427
22.8223	0.274649	83.0962	9.62361e-12	(Intercept)	P06756	ITGAV	5.11583e-11
-0.0941083	0.322055	-0.292212	0.778595	Sex	P06756	ITGAV	0.911569
0.191516	0.237853	0.805187	0.447194	PSEN1_genotype	P06756	ITGAV	0.721249
24.43	0.20665	118.219	8.17123e-13	(Intercept)	P11233	RALA	6.98476e-12
0.152194	0.242319	0.628074	0.549889	Sex	P11233	RALA	0.79489
0.0802303	0.178964	0.448303	0.667482	PSEN1_genotype	P11233	RALA	0.861011
24.1892	0.276008	87.6395	6.632e-12	(Intercept)	P36542	ATP5F1C	3.71984e-11
0.270307	0.323649	0.835186	0.431192	Sex	P36542	ATP5F1C	0.708268
0.254107	0.23903	1.06307	0.323042	PSEN1_genotype	P36542	ATP5F1C	0.602391
24.1226	0.155744	154.887	1.23391e-13	(Intercept)	Q13561	DCTN2	1.70855e-12
-0.0541842	0.182626	-0.296695	0.775309	Sex	Q13561	DCTN2	0.91085
0.101105	0.134878	0.749603	0.477924	PSEN1_genotype	Q13561	DCTN2	0.744767
23.8688	0.12419	192.196	2.72462e-14	(Intercept)	O15269	SPTLC1	6.00222e-13
0.139972	0.145625	0.961176	0.368481	Sex	O15269	SPTLC1	0.651498
0.0185097	0.107551	0.172101	0.868228	PSEN1_genotype	O15269	SPTLC1	0.951196
19.7816	0.451063	43.8556	8.36935e-10	(Intercept)	O94925-3	GLS	2.97758e-09
0.689537	0.528919	1.30367	0.23358	Sex	O94925-3	GLS	0.492936
0.116895	0.390632	0.299246	0.773442	PSEN1_genotype	O94925-3	GLS	0.909374
23.0271	0.371758	61.9412	7.50683e-11	(Intercept)	O43592	XPOT	3.1866e-10
0.127662	0.435925	0.292853	0.778125	Sex	O43592	XPOT	0.911495
-0.123327	0.321952	-0.383061	0.713041	PSEN1_genotype	O43592	XPOT	0.882895
27.48	0.107502	255.624	3.70185e-15	(Intercept)	P30041	PRDX6	1.83779e-13
-0.0022533	0.126057	-0.0178753	0.986237	Sex	P30041	PRDX6	0.994928
-0.163204	0.093099	-1.75302	0.12305	PSEN1_genotype	P30041	PRDX6	0.30435
22.8432	0.210921	108.302	1.50836e-12	(Intercept)	Q7L2H7	EIF3M	1.12837e-11
-0.120949	0.247326	-0.489027	0.639772	Sex	Q7L2H7	EIF3M	0.848362
0.439487	0.182663	2.406	0.0470493	PSEN1_genotype	Q7L2H7	EIF3M	0.131316
26.194	0.196268	133.46	3.49775e-13	(Intercept)	Q02878	RPL6	3.70616e-12
-0.0740437	0.230145	-0.321726	0.757055	Sex	Q02878	RPL6	0.902637
0.209746	0.169973	1.23399	0.257026	PSEN1_genotype	Q02878	RPL6	0.526115
23.1385	0.176452	131.132	3.95609e-13	(Intercept)	Q7L523	RRAGA	4.00584e-12
0.099073	0.206908	0.478827	0.646657	Sex	Q7L523	RRAGA	0.851977
0.277049	0.152812	1.81301	0.112717	PSEN1_genotype	Q7L523	RRAGA	0.282719
23.9021	0.109857	217.575	1.14369e-14	(Intercept)	P62820	RAB1A	3.42948e-13
0.0794897	0.128818	0.617068	0.55672	Sex	P62820	RAB1A	0.80033
0.0143269	0.0951387	0.15059	0.884547	PSEN1_genotype	P62820	RAB1A	0.957136
24.2079	0.0779572	310.527	9.4837e-16	(Intercept)	P25787	PSMA2	8.56338e-14
0.0664868	0.091413	0.727323	0.490632	Sex	P25787	PSMA2	0.754665
0.0569507	0.0675129	0.843553	0.426802	PSEN1_genotype	P25787	PSMA2	0.705214
24.1603	0.119849	201.589	1.95111e-14	(Intercept)	Q9Y3F4	STRAP	4.90531e-13
-0.0401073	0.140536	-0.285388	0.783607	Sex	Q9Y3F4	STRAP	0.913806
0.174729	0.103793	1.68345	0.136164	PSEN1_genotype	Q9Y3F4	STRAP	0.329596
20.7988	0.460094	45.2056	6.77341e-10	(Intercept)	P84085	ARF5	2.4382e-09
0.75697	0.539508	1.40307	0.203361	Sex	P84085	ARF5	0.447627
0.592598	0.398453	1.48725	0.180546	PSEN1_genotype	P84085	ARF5	0.409293
21.0103	0.304826	68.9255	3.55733e-11	(Intercept)	Q14141	SEPTIN6	1.63133e-10
-0.952747	0.357441	-2.66547	0.0322107	Sex	Q14141	SEPTIN6	0.0919833
-0.0608752	0.263987	-0.230599	0.824221	PSEN1_genotype	Q14141	SEPTIN6	0.931597
25.3745	0.239663	105.876	1.76748e-12	(Intercept)	P62753	RPS6	1.2736e-11
-0.0197499	0.28103	-0.0702769	0.945939	Sex	P62753	RPS6	0.983771
0.197703	0.207554	0.952534	0.372551	PSEN1_genotype	P62753	RPS6	0.6549
24.3655	0.150727	161.652	9.14824e-14	(Intercept)	Q9UHQ9	CYB5R1	1.37999e-12
0.00462589	0.176744	0.0261729	0.97985	Sex	Q9UHQ9	CYB5R1	0.992478
0.0904428	0.130534	0.692869	0.510718	PSEN1_genotype	Q9UHQ9	CYB5R1	0.769136
26.6708	0.113076	235.867	6.5004e-15	(Intercept)	P60903	S100A10	2.63757e-13
0.520475	0.132593	3.92536	0.00570958	Sex	P60903	S100A10	0.0169621
-0.385283	0.0979264	-3.93441	0.00564362	PSEN1_genotype	P60903	S100A10	0.0167739
26.0936	0.0779028	334.95	5.58252e-16	(Intercept)	Q9UHB9	SRP68	5.70796e-14
-0.175148	0.0913492	-1.91735	0.096706	Sex	Q9UHB9	SRP68	0.247795
0.0825263	0.0674658	1.22323	0.260819	PSEN1_genotype	Q9UHB9	SRP68	0.529874
23.7839	0.12675	187.644	3.22224e-14	(Intercept)	Q709C8	VPS13C	6.70707e-13
-0.0175546	0.148628	-0.118111	0.909297	Sex	Q709C8	VPS13C	0.968264
0.0384859	0.109769	0.350609	0.736196	PSEN1_genotype	Q709C8	VPS13C	0.893072
23.7452	0.127617	186.067	3.41838e-14	(Intercept)	Q10471	GALNT2	6.97937e-13
-0.0576555	0.149644	-0.385285	0.711466	Sex	Q10471	GALNT2	0.881836
-0.0294917	0.110519	-0.266846	0.797278	PSEN1_genotype	Q10471	GALNT2	0.918537
24.8358	0.216433	114.75	1.00642e-12	(Intercept)	P20700	LMNB1	8.21928e-12
-0.172334	0.25379	-0.679041	0.518925	Sex	P20700	LMNB1	0.774566
-0.14532	0.187437	-0.775303	0.463542	PSEN1_genotype	P20700	LMNB1	0.735496
24.6151	0.184171	133.653	3.46248e-13	(Intercept)	P20042	EIF2S2	3.691e-12
-0.0749767	0.21596	-0.347179	0.738661	Sex	P20042	EIF2S2	0.893501
-0.0248848	0.159497	-0.15602	0.880421	PSEN1_genotype	P20042	EIF2S2	0.954571
20.53	0.156258	131.385	3.90309e-13	(Intercept)	O14787-2	TNPO2	3.97817e-12
-0.0694623	0.183229	-0.379101	0.71585	Sex	O14787-2	TNPO2	0.882895
-0.149786	0.135324	-1.10687	0.30493	PSEN1_genotype	O14787-2	TNPO2	0.580488
24.7173	0.0717239	344.617	4.57445e-16	(Intercept)	P38117	ETFB	5.05634e-14
0.154809	0.0841037	1.84069	0.108235	Sex	P38117	ETFB	0.273402
0.148813	0.0621147	2.39577	0.0477621	PSEN1_genotype	P38117	ETFB	0.13319
24.0989	0.0791198	304.587	1.08565e-15	(Intercept)	Q13596	SNX1	9.40554e-14
0.143561	0.0927761	1.54739	0.165693	Sex	Q13596	SNX1	0.383072
-0.0097871	0.0685197	-0.142836	0.890444	PSEN1_genotype	Q13596	SNX1	0.959098
23.2749	0.22062	105.498	1.81228e-12	(Intercept)	Q12965	MYO1E	1.30253e-11
0.0758097	0.2587	0.293041	0.777987	Sex	Q12965	MYO1E	0.911495
0.0269716	0.191062	0.141167	0.891715	PSEN1_genotype	Q12965	MYO1E	0.959679
23.0885	0.140976	163.776	8.34961e-14	(Intercept)	O94925	GLS	1.28676e-12
0.00782529	0.165309	0.0473375	0.963567	Sex	O94925	GLS	0.988635
0.119433	0.122089	0.978252	0.36054	PSEN1_genotype	O94925	GLS	0.643644
25.0749	0.271634	92.3114	4.61189e-12	(Intercept)	Q06323	PSME1	2.7504e-11
0.17776	0.318519	0.558084	0.594178	Sex	Q06323	PSME1	0.826318
0.0922103	0.235242	0.391981	0.706732	PSEN1_genotype	Q06323	PSME1	0.880943
24.1012	0.445424	54.1084	1.93063e-10	(Intercept)	P05121	SERPINE1	7.56093e-10
-0.515014	0.522306	-0.98604	0.356962	Sex	P05121	SERPINE1	0.640097
-0.165517	0.385749	-0.42908	0.680761	PSEN1_genotype	P05121	SERPINE1	0.86853
22.2961	0.217362	102.576	2.20582e-12	(Intercept)	O43252	PAPSS1	1.50637e-11
0.21043	0.25488	0.825606	0.436258	Sex	O43252	PAPSS1	0.711666
-0.0397387	0.188241	-0.211105	0.838819	PSEN1_genotype	O43252	PAPSS1	0.937755
23.4976	0.198532	118.357	8.10496e-13	(Intercept)	P10155	RO60	6.94665e-12
-0.0571516	0.2328	-0.245497	0.813114	Sex	P10155	RO60	0.926074
0.0829626	0.171934	0.482526	0.644156	PSEN1_genotype	P10155	RO60	0.850089
24.8145	0.15495	160.145	9.76811e-14	(Intercept)	P36957	DLST	1.44627e-12
0.284849	0.181695	1.56773	0.16093	Sex	P36957	DLST	0.374627
0.0992273	0.134191	0.739449	0.483688	PSEN1_genotype	P36957	DLST	0.750103
21.8131	0.294544	74.0574	2.15315e-11	(Intercept)	Q8WVM8	SCFD1	1.04495e-10
0.438848	0.345383	1.27061	0.244464	Sex	Q8WVM8	SCFD1	0.509639
-0.0754274	0.255082	-0.295698	0.77604	PSEN1_genotype	Q8WVM8	SCFD1	0.91104
22.9394	0.232819	98.5288	2.92321e-12	(Intercept)	Q9Y224	RTRAF	1.87971e-11
-0.206928	0.273005	-0.757964	0.473213	Sex	Q9Y224	RTRAF	0.741934
0.763554	0.201628	3.78695	0.00682999	PSEN1_genotype	Q9Y224	RTRAF	0.020253
23.0238	0.0828366	277.943	2.06047e-15	(Intercept)	P50570-2	DNM2	1.39049e-13
0.088569	0.0971345	0.911818	0.392183	Sex	P50570-2	DNM2	0.6721
0.220407	0.0717386	3.07236	0.0180077	PSEN1_genotype	P50570-2	DNM2	0.0524285
24.4584	0.331444	73.7936	2.20754e-11	(Intercept)	P06865	HEXA	1.06892e-10
0.177999	0.388652	0.45799	0.660838	Sex	P06865	HEXA	0.860663
-0.0802927	0.287039	-0.279728	0.787772	PSEN1_genotype	P06865	HEXA	0.914854
23.3583	0.222277	105.086	1.86249e-12	(Intercept)	Q9UJU6	DBNL	1.32524e-11
0.118915	0.260643	0.456238	0.662037	Sex	Q9UJU6	DBNL	0.860663
0.032267	0.192498	0.167623	0.87162	PSEN1_genotype	Q9UJU6	DBNL	0.951196
22.3961	0.388819	57.6003	1.24726e-10	(Intercept)	Q15393	SF3B3	5.0737e-10
0.105038	0.45593	0.230381	0.824384	Sex	Q15393	SF3B3	0.931597
-0.0586507	0.336727	-0.174179	0.866655	PSEN1_genotype	Q15393	SF3B3	0.950578
21.6297	0.21348	101.32	2.40435e-12	(Intercept)	P42356	PI4KA	1.61217e-11
0.407771	0.250328	1.62895	0.147347	Sex	P42356	PI4KA	0.350516
-0.366649	0.184879	-1.98318	0.0877689	PSEN1_genotype	P42356	PI4KA	0.229014
26.3347	0.231874	113.573	1.0817e-12	(Intercept)	P05388	RPLP0	8.63611e-12
-0.226635	0.271897	-0.833534	0.432062	Sex	P05388	RPLP0	0.708659
0.225677	0.200809	1.12384	0.298139	PSEN1_genotype	P05388	RPLP0	0.572387
25.5382	0.0690407	369.901	2.78682e-16	(Intercept)	P40925	MDH1	4.16117e-14
0.0686386	0.0809574	0.847837	0.424567	Sex	P40925	MDH1	0.702985
0.0487581	0.059791	0.815476	0.44166	PSEN1_genotype	P40925	MDH1	0.716105
21.2589	0.306647	69.3269	3.41584e-11	(Intercept)	Q5SWX3	CAMK2G	1.5732e-10
0.358994	0.359576	0.998381	0.351348	Sex	Q5SWX3	CAMK2G	0.635716
-0.171188	0.265564	-0.64462	0.539715	PSEN1_genotype	Q5SWX3	CAMK2G	0.787643
25.9328	0.283909	91.342	4.96534e-12	(Intercept)	Q15046	KARS1	2.91509e-11
0.039467	0.332912	0.118551	0.908962	Sex	Q15046	KARS1	0.96816
0.0319349	0.245872	0.129884	0.900312	PSEN1_genotype	Q15046	KARS1	0.964716
25.0421	0.191645	130.669	4.05527e-13	(Intercept)	P11766	ADH5	4.07497e-12
-0.0410525	0.224724	-0.182679	0.860228	Sex	P11766	ADH5	0.94731
0.107171	0.16597	0.645726	0.53904	PSEN1_genotype	P11766	ADH5	0.786836
23.3906	0.520161	44.968	7.02712e-10	(Intercept)	B4E0Y9	STK26	2.52104e-09
0.448842	0.609943	0.735876	0.485727	Sex	B4E0Y9	STK26	0.751282
-0.25917	0.450473	-0.57533	0.583081	PSEN1_genotype	B4E0Y9	STK26	0.818741
26.2891	0.142211	184.859	3.57776e-14	(Intercept)	P51812	RPS6KA3	7.23565e-13
-0.00533707	0.166757	-0.032005	0.975361	Sex	P51812	RPS6KA3	0.992478
-0.341543	0.123159	-2.77319	0.027567	PSEN1_genotype	P51812	RPS6KA3	0.0792165
24.5188	0.0850797	288.186	1.59937e-15	(Intercept)	Q9Y6Y8	SEC23IP	1.16518e-13
-0.0891667	0.0997647	-0.89377	0.401128	Sex	Q9Y6Y8	SEC23IP	0.680326
-0.0835579	0.0736811	-1.13405	0.294114	PSEN1_genotype	Q9Y6Y8	SEC23IP	0.568986
23.858	0.160249	148.881	1.6273e-13	(Intercept)	Q32P28	P3H1	2.08235e-12
0.162942	0.187908	0.867139	0.414599	Sex	Q32P28	P3H1	0.694485
-0.2667	0.138779	-1.92176	0.096081	PSEN1_genotype	Q32P28	P3H1	0.246437
26.3532	0.117785	223.741	9.40528e-15	(Intercept)	P62942	FKBP1A	3.20056e-13
-0.0514956	0.138115	-0.372846	0.720296	Sex	P62942	FKBP1A	0.885318
0.100693	0.102005	0.987139	0.356459	PSEN1_genotype	P62942	FKBP1A	0.639859
28.6176	0.149158	191.861	2.75807e-14	(Intercept)	P27816	MAP4	6.00222e-13
0.136577	0.174903	0.780876	0.460463	Sex	P27816	MAP4	0.732513
0.180802	0.129174	1.39968	0.204334	PSEN1_genotype	P27816	MAP4	0.448779
23.4829	0.387823	60.5506	8.79771e-11	(Intercept)	Q9BT78	COPS4	3.69608e-10
0.545665	0.454763	1.19989	0.269212	Sex	Q9BT78	COPS4	0.541041
-0.181887	0.335864	-0.541549	0.604929	PSEN1_genotype	Q9BT78	COPS4	0.832768
23.4418	0.242811	96.5435	3.37053e-12	(Intercept)	Q6NUK1	SLC25A24	2.1164e-11
0.0801669	0.284721	0.281563	0.78642	Sex	Q6NUK1	SLC25A24	0.914366
-0.0064372	0.21028	-0.0306125	0.976433	PSEN1_genotype	Q6NUK1	SLC25A24	0.992478
24.7662	0.214309	115.563	9.57922e-13	(Intercept)	I3L3B0	C1QBP	7.92418e-12
-0.00121227	0.251299	-0.00482402	0.996286	Sex	I3L3B0	C1QBP	0.998412
0.28009	0.185597	1.50913	0.175006	PSEN1_genotype	I3L3B0	C1QBP	0.399559
23.688	0.277947	85.2248	8.06329e-12	(Intercept)	Q9BTU6	PI4K2A	4.39199e-11
0.0779625	0.325922	0.239206	0.817798	Sex	Q9BTU6	PI4K2A	0.928441
0.121117	0.240709	0.503169	0.630289	PSEN1_genotype	Q9BTU6	PI4K2A	0.84238
23.5693	0.228262	103.255	2.1062e-12	(Intercept)	Q9UBG0	MRC2	1.45977e-11
0.400463	0.267661	1.49616	0.178272	Sex	Q9UBG0	MRC2	0.405571
-0.486477	0.197681	-2.46092	0.0434065	PSEN1_genotype	Q9UBG0	MRC2	0.121945
25.0606	0.243199	103.046	2.13637e-12	(Intercept)	P49327	FASN	1.4743e-11
-0.294718	0.285177	-1.03346	0.335767	Sex	P49327	FASN	0.619276
0.206236	0.210617	0.979202	0.360102	PSEN1_genotype	P49327	FASN	0.643067
24.5334	0.0479341	511.814	2.87047e-17	(Intercept)	Q14165	MLEC	1.41559e-14
0.0399725	0.0562078	0.711157	0.499991	Sex	Q14165	MLEC	0.76242
-0.153861	0.0415122	-3.70641	0.00759066	PSEN1_genotype	Q14165	MLEC	0.0224671
23.1114	0.215373	107.309	1.60881e-12	(Intercept)	O60271	SPAG9	1.18826e-11
-0.116611	0.252547	-0.461738	0.658275	Sex	O60271	SPAG9	0.85999
-0.0343632	0.186518	-0.184235	0.859053	PSEN1_genotype	O60271	SPAG9	0.946997
23.247	0.167939	138.425	2.7088e-13	(Intercept)	Q13098	GPS1	3.06281e-12
0.200493	0.196926	1.01811	0.342515	Sex	Q13098	GPS1	0.627703
0.0617053	0.14544	0.424268	0.684105	PSEN1_genotype	Q13098	GPS1	0.870198
26.0736	0.166066	157.007	1.12191e-13	(Intercept)	B4DDF4	CNN2	1.60585e-12
0.223744	0.19473	1.149	0.288299	Sex	B4DDF4	CNN2	0.563235
-0.442347	0.143818	-3.07575	0.0179221	PSEN1_genotype	B4DDF4	CNN2	0.052203
23.8554	0.0581674	410.116	1.35324e-16	(Intercept)	Q02809	PLOD1	2.72463e-14
-0.0617633	0.0682073	-0.905523	0.395286	Sex	Q02809	PLOD1	0.675241
-0.141705	0.0503744	-2.81304	0.026032	PSEN1_genotype	Q02809	PLOD1	0.0749737
27.5403	0.0815671	337.64	5.27857e-16	(Intercept)	P0DP25	CALM3	5.64015e-14
-0.0632856	0.0956459	-0.661666	0.529356	Sex	P0DP25	CALM3	0.781983
0.0388019	0.0706392	0.549297	0.599878	PSEN1_genotype	P0DP25	CALM3	0.830007
22.1403	0.199093	111.206	1.25351e-12	(Intercept)	Q08AM6	VAC14	9.75155e-12
0.177468	0.233457	0.760173	0.471973	Sex	Q08AM6	VAC14	0.741407
0.254471	0.17242	1.47588	0.183485	PSEN1_genotype	Q08AM6	VAC14	0.414198
23.0659	0.142368	162.017	9.00527e-14	(Intercept)	Q8N766	EMC1	1.36484e-12
0.248301	0.166941	1.48736	0.180517	Sex	Q8N766	EMC1	0.409293
-0.53759	0.123294	-4.36023	0.00331326	PSEN1_genotype	Q8N766	EMC1	0.00989349
24.0463	0.288522	83.3432	9.42589e-12	(Intercept)	O75874	IDH1	5.01905e-11
0.331832	0.338322	0.980816	0.359359	Sex	O75874	IDH1	0.642237
-0.245673	0.249867	-0.983214	0.358256	PSEN1_genotype	O75874	IDH1	0.641247
25.1928	0.130867	192.507	2.69396e-14	(Intercept)	Q8NBS9	TXNDC5	5.95551e-13
-0.0424383	0.153455	-0.276552	0.790111	Sex	Q8NBS9	TXNDC5	0.915304
0.0743945	0.113334	0.656419	0.532531	PSEN1_genotype	Q8NBS9	TXNDC5	0.783743
22.9797	0.147612	155.676	1.19077e-13	(Intercept)	Q96KP4	CNDP2	1.6694e-12
0.375229	0.17309	2.16782	0.066832	Sex	Q96KP4	CNDP2	0.180101
-0.314738	0.127836	-2.46205	0.0433349	PSEN1_genotype	Q96KP4	CNDP2	0.121798
23.3327	0.230503	101.225	2.4201e-12	(Intercept)	B3KS98	EIF3H	1.61786e-11
0.23146	0.270289	0.856344	0.420153	Sex	B3KS98	EIF3H	0.699236
0.0255494	0.199621	0.127989	0.901757	PSEN1_genotype	B3KS98	EIF3H	0.965136
22.8563	0.168602	135.564	3.13514e-13	(Intercept)	O60313	OPA1	3.40668e-12
0.185976	0.197703	0.940684	0.378187	Sex	O60313	OPA1	0.660481
0.25136	0.146014	1.72148	0.128839	PSEN1_genotype	O60313	OPA1	0.315209
23.5656	0.370082	63.6767	6.1884e-11	(Intercept)	Q9UMR2	DDX19B	2.68429e-10
-0.0542699	0.43396	-0.125057	0.903994	Sex	Q9UMR2	DDX19B	0.96577
-0.0668378	0.3205	-0.208542	0.840744	PSEN1_genotype	Q9UMR2	DDX19B	0.938508
24.4982	0.104462	234.518	6.76661e-15	(Intercept)	P25788	PSMA3	2.67782e-13
0.0081719	0.122493	0.0667133	0.948675	Sex	P25788	PSMA3	0.985162
0.0398983	0.0904668	0.441027	0.672494	PSEN1_genotype	P25788	PSMA3	0.863286
24.391	0.261991	93.0984	4.34599e-12	(Intercept)	F5GYQ1	ATP6V0D1	2.60394e-11
0.00789943	0.307212	0.0257133	0.980204	Sex	F5GYQ1	ATP6V0D1	0.992478
0.089539	0.226891	0.394634	0.704861	PSEN1_genotype	F5GYQ1	ATP6V0D1	0.880433
24.4679	0.106484	229.781	7.80553e-15	(Intercept)	Q8NBJ5	COLGALT1	2.89256e-13
-0.25969	0.124863	-2.0798	0.0761073	Sex	Q8NBJ5	COLGALT1	0.20229
-0.0106132	0.0922175	-0.115088	0.911607	PSEN1_genotype	Q8NBJ5	COLGALT1	0.968724
23.6786	0.281053	84.2496	8.73913e-12	(Intercept)	O00487	PSMD14	4.72399e-11
-0.378828	0.329563	-1.14949	0.28811	Sex	O00487	PSMD14	0.563235
-0.158473	0.243399	-0.651084	0.535773	PSEN1_genotype	O00487	PSMD14	0.786004
22.875	0.432128	52.9356	2.24993e-10	(Intercept)	P49915	GMPS	8.68932e-10
-0.283626	0.506715	-0.559735	0.593111	Sex	P49915	GMPS	0.825898
0.511779	0.374234	1.36754	0.213743	PSEN1_genotype	P49915	GMPS	0.463412
23.5208	0.236796	99.3294	2.76231e-12	(Intercept)	O95340	PAPSS2	1.79971e-11
-0.351141	0.277668	-1.26461	0.246487	Sex	O95340	PAPSS2	0.512895
-0.0035528	0.205072	-0.0173247	0.986661	PSEN1_genotype	O95340	PAPSS2	0.994997
26.6418	0.201573	132.169	3.74388e-13	(Intercept)	P46781	RPS9	3.85885e-12
-0.123237	0.236365	-0.521383	0.618184	Sex	P46781	RPS9	0.83767
0.0672598	0.174567	0.385294	0.71146	PSEN1_genotype	P46781	RPS9	0.881836
24.5608	0.279421	87.899	6.49627e-12	(Intercept)	P49257	LMAN1	3.6501e-11
-0.369426	0.32765	-1.1275	0.29669	Sex	P49257	LMAN1	0.571711
0.0240622	0.241986	0.0994364	0.92358	PSEN1_genotype	P49257	LMAN1	0.973698
23.178	0.442834	52.3402	2.43491e-10	(Intercept)	P48059	LIMS1	9.34742e-10
-0.127141	0.519269	-0.244847	0.813598	Sex	P48059	LIMS1	0.926132
-0.431286	0.383506	-1.12459	0.297843	PSEN1_genotype	P48059	LIMS1	0.572212
22.7886	0.222747	102.307	2.24666e-12	(Intercept)	P05997	COL5A2	1.52255e-11
-0.217406	0.261194	-0.832351	0.432686	Sex	P05997	COL5A2	0.709284
0.0810455	0.192905	0.420132	0.686985	PSEN1_genotype	P05997	COL5A2	0.87161
22.8516	0.31931	71.5655	2.73528e-11	(Intercept)	Q12931	TRAP1	1.28562e-10
0.266499	0.374425	0.711755	0.499643	Sex	Q12931	TRAP1	0.762125
0.211895	0.276531	0.766261	0.468568	PSEN1_genotype	Q12931	TRAP1	0.738808
21.4714	0.457168	46.9662	5.18792e-10	(Intercept)	P38919	EIF4A3	1.89083e-09
-0.242009	0.536077	-0.451444	0.665324	Sex	P38919	EIF4A3	0.860826
0.578647	0.395919	1.46153	0.187259	PSEN1_genotype	P38919	EIF4A3	0.421085
25.1519	0.372499	67.5221	4.10755e-11	(Intercept)	Q16658	FSCN1	1.85709e-10
-0.341136	0.436793	-0.781001	0.460394	Sex	Q16658	FSCN1	0.732513
-0.174014	0.322593	-0.539423	0.606319	PSEN1_genotype	Q16658	FSCN1	0.833223
22.7585	0.477115	47.7002	4.65565e-10	(Intercept)	P55735	SEC13	1.7134e-09
0.564626	0.559467	1.00922	0.346474	Sex	P55735	SEC13	0.631652
-0.0251483	0.413194	-0.0608632	0.953169	PSEN1_genotype	P55735	SEC13	0.986322
22.3619	0.328379	68.0978	3.87084e-11	(Intercept)	P61011	SRP54	1.75875e-10
-0.0146773	0.385059	-0.038117	0.970659	Sex	P61011	SRP54	0.991095
0.05107	0.284385	0.17958	0.86257	PSEN1_genotype	P61011	SRP54	0.948856
23.3608	0.32039	72.9136	2.4007e-11	(Intercept)	P07954	FH	1.15461e-10
0.398692	0.375691	1.06122	0.323825	Sex	P07954	FH	0.603501
-0.0332034	0.277466	-0.119667	0.908109	PSEN1_genotype	P07954	FH	0.967413
24.1213	0.128468	187.762	3.20819e-14	(Intercept)	Q9Y2B0	CNPY2	6.69957e-13
-0.165086	0.150642	-1.09589	0.309393	Sex	Q9Y2B0	CNPY2	0.585974
0.0262351	0.111256	0.235808	0.820332	PSEN1_genotype	Q9Y2B0	CNPY2	0.929671
23.8896	0.400583	59.6371	9.78372e-11	(Intercept)	Q15233	NONO	4.06767e-10
-0.185253	0.469725	-0.394386	0.705036	Sex	Q15233	NONO	0.880433
-0.00103152	0.346915	-0.00297341	0.997711	PSEN1_genotype	Q15233	NONO	0.998642
24.815	0.135057	183.738	3.73337e-14	(Intercept)	O00264	PGRMC1	7.44573e-13
-0.102581	0.158368	-0.647738	0.537811	Sex	O00264	PGRMC1	0.78682
0.163583	0.116962	1.39859	0.204645	PSEN1_genotype	O00264	PGRMC1	0.449001
24.0583	0.310861	77.3923	1.58239e-11	(Intercept)	Q14554	PDIA5	7.94416e-11
0.145978	0.364517	0.40047	0.700751	Sex	Q14554	PDIA5	0.878768
-0.288038	0.269214	-1.06992	0.320153	PSEN1_genotype	Q14554	PDIA5	0.599745
23.0261	0.282295	81.5676	1.0958e-11	(Intercept)	Q08209-2	PPP3CA	5.7395e-11
-0.160339	0.33102	-0.484379	0.642905	Sex	Q08209-2	PPP3CA	0.849762
0.133938	0.244475	0.547861	0.600813	PSEN1_genotype	Q08209-2	PPP3CA	0.83031
22.6883	0.150849	150.404	1.51545e-13	(Intercept)	O95372	LYPLA2	1.99091e-12
-0.0486119	0.176886	-0.27482	0.791389	Sex	O95372	LYPLA2	0.915312
0.346568	0.130639	2.65287	0.0328049	PSEN1_genotype	O95372	LYPLA2	0.0935554
24.8887	0.0970221	256.526	3.61172e-15	(Intercept)	P28066	PSMA5	1.82321e-13
0.00321858	0.113769	0.0282906	0.97822	Sex	P28066	PSMA5	0.992478
-0.0472828	0.0840236	-0.562732	0.591176	PSEN1_genotype	P28066	PSMA5	0.825354
23.4174	0.284523	82.3039	1.02905e-11	(Intercept)	P50479	PDLIM4	5.42949e-11
0.512787	0.333633	1.53698	0.168181	Sex	P50479	PDLIM4	0.387009
-0.220547	0.246404	-0.895062	0.400483	PSEN1_genotype	P50479	PDLIM4	0.679771
23.7176	0.316938	74.8337	2.00174e-11	(Intercept)	Q9UNS2	COPS3	9.80378e-11
-0.0791363	0.371642	-0.212937	0.837445	Sex	Q9UNS2	COPS3	0.937755
-0.30213	0.274476	-1.10075	0.307411	PSEN1_genotype	Q9UNS2	COPS3	0.583253
21.9086	0.324946	67.4224	4.15016e-11	(Intercept)	A0A590UJ50	CUL1	1.87371e-10
0.449724	0.381032	1.18028	0.276438	Sex	A0A590UJ50	CUL1	0.550808
0.0848468	0.281411	0.301505	0.771789	PSEN1_genotype	A0A590UJ50	CUL1	0.908376
22.978	0.447188	51.3834	2.76974e-10	(Intercept)	P20908	COL5A1	1.05616e-09
-0.00192095	0.524374	-0.00366332	0.997179	Sex	P20908	COL5A1	0.998412
-0.00250161	0.387276	-0.0064595	0.995026	PSEN1_genotype	P20908	COL5A1	0.998412
23.8947	0.143955	165.987	7.60172e-14	(Intercept)	Q13492	PICALM	1.19156e-12
0.147418	0.168802	0.873317	0.411445	Sex	Q13492	PICALM	0.691785
-0.173992	0.124669	-1.39563	0.205497	PSEN1_genotype	Q13492	PICALM	0.450254
24.9201	0.227135	109.715	1.37762e-12	(Intercept)	M0R0R2	RPS5	1.05017e-11
-0.0106473	0.266339	-0.0399765	0.969228	Sex	M0R0R2	RPS5	0.990467
0.20691	0.196705	1.05188	0.327805	PSEN1_genotype	M0R0R2	RPS5	0.608795
23.3996	0.193081	121.19	6.86836e-13	(Intercept)	O75351	VPS4B	6.09829e-12
0.0245515	0.226408	0.108439	0.91669	Sex	O75351	VPS4B	0.971228
0.205864	0.167213	1.23115	0.258024	PSEN1_genotype	O75351	VPS4B	0.526949
23.4111	0.434342	53.9001	1.98334e-10	(Intercept)	E7EPM6	ACSL1	7.74373e-10
-0.30278	0.509312	-0.594489	0.570892	Sex	E7EPM6	ACSL1	0.80968
0.191398	0.376152	0.508831	0.626512	PSEN1_genotype	E7EPM6	ACSL1	0.842049
26.1703	0.273833	95.5703	3.61809e-12	(Intercept)	Q99829	CPNE1	2.23275e-11
-0.150255	0.321097	-0.467942	0.654045	Sex	Q99829	CPNE1	0.857355
-0.0357019	0.237146	-0.150548	0.884579	PSEN1_genotype	Q99829	CPNE1	0.957136
22.2624	0.0946396	235.234	6.62376e-15	(Intercept)	Q9Y2T2	AP3M1	2.63757e-13
0.270374	0.110975	2.43636	0.0449989	Sex	Q9Y2T2	AP3M1	0.126032
0.172333	0.0819603	2.10264	0.0735838	PSEN1_genotype	Q9Y2T2	AP3M1	0.196561
24.1254	0.153825	156.837	1.13046e-13	(Intercept)	P51809	VAMP7	1.61053e-12
-0.0116333	0.180376	-0.0644948	0.950379	Sex	P51809	VAMP7	0.985425
0.162691	0.133216	1.22125	0.261523	PSEN1_genotype	P51809	VAMP7	0.530365
25.5405	0.20748	123.099	6.15706e-13	(Intercept)	Q14847	LASP1	5.64705e-12
0.0706398	0.243292	0.29035	0.779962	Sex	Q14847	LASP1	0.912303
-0.513032	0.179683	-2.85521	0.0245051	PSEN1_genotype	Q14847	LASP1	0.0707986
24.8525	0.301729	82.3669	1.02356e-11	(Intercept)	P58546	MTPN	5.40529e-11
0.0451216	0.353809	0.127531	0.902107	Sex	P58546	MTPN	0.965219
-0.242783	0.261305	-0.929116	0.38375	PSEN1_genotype	P58546	MTPN	0.665498
24.3376	0.0974251	249.808	4.34891e-15	(Intercept)	Q12907	LMAN2	2.05006e-13
-0.225549	0.114241	-1.97433	0.0889223	Sex	Q12907	LMAN2	0.231458
0.14996	0.0843726	1.77735	0.118754	PSEN1_genotype	Q12907	LMAN2	0.295433
24.4568	0.161774	151.179	1.4619e-13	(Intercept)	Q15181	PPA1	1.93642e-12
0.0520522	0.189697	0.274397	0.791701	Sex	Q15181	PPA1	0.915347
0.0420589	0.1401	0.300205	0.77274	PSEN1_genotype	Q15181	PPA1	0.90883
26.0035	0.235328	110.499	1.31069e-12	(Intercept)	K7EJV9	RPL23A	1.00995e-11
-0.176548	0.275947	-0.639791	0.542673	Sex	K7EJV9	RPL23A	0.789855
0.14303	0.2038	0.701813	0.505453	PSEN1_genotype	K7EJV9	RPL23A	0.76462
20.6798	0.1774	116.571	9.01446e-13	(Intercept)	P33947	KDELR2	7.53477e-12
0.381671	0.20802	1.83478	0.109178	Sex	P33947	KDELR2	0.275457
-0.0297594	0.153633	-0.193704	0.851909	PSEN1_genotype	P33947	KDELR2	0.943442
25.9274	0.227143	114.146	1.04431e-12	(Intercept)	J3KRX5	RPL17	8.42145e-12
-0.327863	0.266348	-1.23096	0.258091	Sex	J3KRX5	RPL17	0.526949
0.321833	0.196711	1.63607	0.145839	PSEN1_genotype	J3KRX5	RPL17	0.347702
22.8832	0.197006	116.155	9.24296e-13	(Intercept)	Q8TAT6	NPLOC4	7.71392e-12
-0.183447	0.23101	-0.794109	0.453207	Sex	Q8TAT6	NPLOC4	0.726324
-0.0152872	0.170612	-0.0896024	0.931113	PSEN1_genotype	Q8TAT6	NPLOC4	0.977088
26.3211	0.210788	124.87	5.57131e-13	(Intercept)	P25398	RPS12	5.18357e-12
-0.147545	0.247171	-0.596938	0.569345	Sex	P25398	RPS12	0.808432
0.115288	0.182548	0.63155	0.547742	PSEN1_genotype	P25398	RPS12	0.793633
23.3791	0.16949	137.938	2.77644e-13	(Intercept)	P63151	PPP2R2A	3.10641e-12
-0.275341	0.198745	-1.3854	0.208467	Sex	P63151	PPP2R2A	0.455247
0.051244	0.146783	0.349115	0.737269	PSEN1_genotype	P63151	PPP2R2A	0.893072
24.5553	0.113813	215.75	1.21315e-14	(Intercept)	P60953	CDC42	3.50337e-13
0.135933	0.133458	1.01855	0.342323	Sex	P60953	CDC42	0.627576
-0.025409	0.0985653	-0.257789	0.803984	PSEN1_genotype	P60953	CDC42	0.920925
21.3003	0.495161	43.0169	9.57628e-10	(Intercept)	O43143	DHX15	3.3823e-09
0.11642	0.580628	0.200508	0.846785	Sex	O43143	DHX15	0.940367
0.523888	0.428822	1.22169	0.261366	PSEN1_genotype	O43143	DHX15	0.530365
23.3866	0.157304	148.671	1.64345e-13	(Intercept)	O14974	PPP1R12A	2.09051e-12
0.221255	0.184456	1.19951	0.269352	Sex	O14974	PPP1R12A	0.541152
-0.0384738	0.136229	-0.282419	0.78579	PSEN1_genotype	O14974	PPP1R12A	0.914207
26.1749	0.241352	108.451	1.49394e-12	(Intercept)	P30050	RPL12	1.11888e-11
-0.279011	0.283011	-0.985867	0.357041	Sex	P30050	RPL12	0.640097
0.211858	0.209017	1.01359	0.344525	PSEN1_genotype	P30050	RPL12	0.630172
23.5946	0.118432	199.225	2.11898e-14	(Intercept)	Q9UBS4	DNAJB11	5.14575e-13
0.0705951	0.138874	0.508341	0.626839	Sex	Q9UBS4	DNAJB11	0.842049
-0.0018997	0.102565	-0.0185219	0.985739	PSEN1_genotype	Q9UBS4	DNAJB11	0.994582
25.3479	0.110061	230.308	7.68132e-15	(Intercept)	Q5W0H4	TPT1	2.89249e-13
-0.012267	0.129058	-0.0950504	0.926939	Sex	Q5W0H4	TPT1	0.975637
0.0666283	0.0953158	0.699027	0.50709	PSEN1_genotype	Q5W0H4	TPT1	0.766192
23.2783	0.127119	183.122	3.82224e-14	(Intercept)	P61758	VBP1	7.53981e-13
-0.00837416	0.149061	-0.0561796	0.956769	Sex	P61758	VBP1	0.987505
-0.0941636	0.110088	-0.855345	0.420669	PSEN1_genotype	P61758	VBP1	0.699414
23.6082	0.373906	63.1393	6.56605e-11	(Intercept)	Q96AE4	FUBP1	2.82896e-10
-0.186367	0.438443	-0.425065	0.68355	Sex	Q96AE4	FUBP1	0.869891
0.107541	0.323812	0.332109	0.74953	PSEN1_genotype	Q96AE4	FUBP1	0.899015
24.5624	0.396564	61.9382	7.50938e-11	(Intercept)	P16278	GLB1	3.1866e-10
0.371312	0.465013	0.7985	0.450817	Sex	P16278	GLB1	0.724177
0.0186515	0.343435	0.0543088	0.958207	PSEN1_genotype	P16278	GLB1	0.987626
24.4852	0.284027	86.2072	7.44217e-12	(Intercept)	P51991	HNRNPA3	4.08841e-11
-0.00324434	0.333052	-0.00974124	0.9925	Sex	P51991	HNRNPA3	0.997009
0.150348	0.245975	0.611232	0.560363	PSEN1_genotype	P51991	HNRNPA3	0.801208
25.7609	0.0425041	606.079	8.79109e-18	(Intercept)	K7ELL7	PRKCSH	8.65246e-15
0.10678	0.0498405	2.14244	0.0693844	Sex	K7ELL7	PRKCSH	0.186587
-0.14254	0.0368097	-3.87235	0.00611312	PSEN1_genotype	K7ELL7	PRKCSH	0.0181525
23.4254	0.168842	138.742	2.66583e-13	(Intercept)	Q9NYL9	TMOD3	3.03255e-12
0.582967	0.197985	2.94451	0.0215746	Sex	Q9NYL9	TMOD3	0.0625859
-0.458497	0.146221	-3.13564	0.0164793	PSEN1_genotype	Q9NYL9	TMOD3	0.0481098
25.0688	0.390153	64.2537	5.81031e-11	(Intercept)	A0A2R8Y811	RPS14	2.52833e-10
-0.0127584	0.457495	-0.0278874	0.97853	Sex	A0A2R8Y811	RPS14	0.992478
0.189957	0.337883	0.562198	0.59152	PSEN1_genotype	A0A2R8Y811	RPS14	0.825476
22.4437	0.328865	68.246	3.81245e-11	(Intercept)	A0A087WVM4	MTHFD1L	1.73591e-10
-0.477448	0.385628	-1.23811	0.255587	Sex	A0A087WVM4	MTHFD1L	0.52451
0.640508	0.284805	2.24893	0.0592913	PSEN1_genotype	A0A087WVM4	MTHFD1L	0.16189
21.8274	0.228128	95.6806	3.58902e-12	(Intercept)	Q5JX83	HSPA12B	2.21883e-11
0.108142	0.267504	0.404264	0.698085	Sex	Q5JX83	HSPA12B	0.877362
0.224471	0.197565	1.13619	0.293273	PSEN1_genotype	Q5JX83	HSPA12B	0.568237
23.2934	0.373787	62.3173	7.19581e-11	(Intercept)	E7ENY0	ADD1	3.07344e-10
[truncated: 4,412 more rows]
